# Supplementary material for: Mcam inhibits macrophage-mediated development of mammary gland through non-canonical Wnt signaling
Source: Nat Commun. 2024 Jan 2;15:36. doi: 10.1038/s41467-023-44338-0 (PMC10761817; doi:10.1038/s41467-023-44338-0)
Supplement: Supplementary file 4 — Supplementary Data 1 [file 41467_2023_44338_MOESM4_ESM.xlsx]

## Sheet: BigClone.vs.Cell
Supplementary Table 1: The frequency of sgRNAs targeting a gene in each sample
sgRNAs_Freq: The number of sgRNAs targeting a gene in each sample.
Gene	sgRNAs_Freq
Wfdc2	6
Rnf10	6
Paqr9	6
Kmt2c	6
Doxl2	6
Dennd2a	6
Cmas	6
Adcy6	6
Zswim6	5
Zkscan4	5
Zic4	5
Zfp964	5
Zfp518a	5
Zfp423	5
Wnt9b	5
Wdr5b	5
Wdr47	5
Vwa8	5
Vmn2r122	5
Vmn2r111	5
Vkorc1	5
Ung	5
Unc119b	5
Uchl4	5
Tsc2	5
Trpv2	5
Trmt44	5
Triqk	5
Trex1	5
Tns4	5
Tnr	5
Tmub2	5
Tmem51	5
Tcaim	5
Svep1	5
Sun5	5
Stx17	5
St7	5
Ssbp2	5
Srrm3	5
Spsb4	5
Spred2	5
Snx12	5
Smok3a	5
Slc4a3	5
Slc39a4	5
Slc22a7	5
Slc1a3	5
Sla2	5
Sin3a	5
Shank2	5
Sh3tc2	5
Sez6l2	5
Serpina3n	5
Sctr	5
Scgb3a1	5
Scamp3	5
Scaf8	5
Sacm1l	5
Rock1	5
Prss50	5
Prss38	5
Pros1	5
Prdm12	5
Ppard	5
Ppap2a	5
Popdc2	5
Pmel	5
Pla2r1	5
Pilrb1	5
Pik3c2b	5
Pfdn1	5
Pax5	5
Paqr5	5
Paqr3	5
Pah	5
Pacs2	5
Osbpl6	5
Opcml	5
Olfr95	5
Olfr822	5
Olfr746	5
Olfr645	5
Olfr639	5
Olfr575	5
Olfr472	5
Olfr435	5
Olfr361	5
Olfr214	5
Olfr1461	5
Olfr1284	5
Olfr1209	5
Olfr1109	5
Olfr103	5
Nub1	5
Npff	5
Nlrp1a	5
Nek7	5
Ndnf	5
Ncam2	5
Nbeal2	5
Myo3b	5
Mmp8	5
Mmp1a	5
Mmp10	5
Minpp1	5
Mill1	5
Mgst1	5
Mdh2	5
Map2k4	5
Mageb4	5
Loxl4	5
Laptm4b	5
Klhl40	5
Klf15	5
Kcnmb2	5
Itgb8	5
Iffo1	5
Hus1b	5
Hoxd1	5
Hmbox1	5
Gprc5c	5
Gpr85	5
Gpank1	5
Gm364	5
Gm216	5
Glt8d2	5
Gla	5
Gja8	5
Fzd7	5
Fgd5	5
Fam71b	5
Fam132a	5
Efna1	5
Efcab14	5
E030030I06Rik	5
Dtnbp1	5
Drd5	5
Dhrs9	5
Derl2	5
Daw1	5
Dact1	5
Cytip	5
Cyth4	5
Cyp3a57	5
Cul7	5
Cpne3	5
Col6a5	5
Col1a1	5
Cmip	5
Chrna3	5
Chia1	5
Cdcp2	5
Ccdc92	5
Ccdc86	5
Ccdc17	5
Casc3	5
BC107364	5
B4galt3	5
B230217C12Rik	5
Atp13a1	5
Amer3	5
Aim2	5
Ahrr	5
Aff3	5
AB124611	5
A530016L24Rik	5
4930430A15Rik	5
4930404A10Rik	5
3830406C13Rik	5
3632451O06Rik	5
1700030F18Rik	5
Zw10	4
Zswim5	4
Zscan4d	4
Zscan18	4
Zmiz2	4
Zim1	4
Zic3	4
Zfyve27	4
Zfp954	4
Zfp949	4
Zfp941	4
Zfp940	4
Zfp94	4
Zfp850	4
Zfp810	4
Zfp799	4
Zfp777	4
Zfp653	4
Zfp628	4
Zfp612	4
Zfp599	4
Zfp524	4
Zfp316	4
Zfp248	4
Zfp1	4
Zfat	4
Zdbf2	4
Zcchc14	4
Zcchc13	4
Zcchc11	4
Zc3h4	4
Zbtb44	4
Zbtb4	4
Zbtb18	4
Xcr1	4
Wfdc6a	4
Wdr90	4
Wdr74	4
Wdr5	4
Wdr38	4
Wdr34	4
Wbscr27	4
Vwc2l	4
Vwa5a	4
Vtcn1	4
Vps53	4
Vps51	4
Vps25	4
Vmn2r95	4
Vmn2r77	4
Vmn2r4	4
Vmn2r104	4
Vmn1r90	4
Vmn1r88	4
Vmn1r77	4
Vmn1r72	4
Vmn1r44	4
Vmn1r4	4
Vmn1r193	4
Vmn1r168	4
Vmn1r104	4
Vip	4
Vax1	4
Vasn	4
Vamp5	4
Uxt	4
Utrn	4
Uspl1	4
Usp9x	4
Usp43	4
Usp37	4
Usp22	4
Ush1c	4
Upk3bl	4
Ulbp1	4
Ugt3a2	4
Ugt2b5	4
Ugt2b34	4
Ugt2a1	4
Uggt2	4
Uggt1	4
Ufsp2	4
Ucn	4
Ubxn2a	4
Ubl4a	4
Ubc	4
Uba6	4
Tysnd1	4
Txndc8	4
Txn2	4
Tti2	4
Tti1	4
Tssc1	4
Tspyl2	4
Tspan2	4
Tsga10	4
Tsg101	4
Trpt1	4
Trpm5	4
Trpc2	4
Trmt6	4
Trmt10b	4
Trmt1	4
Trip11	4
Trim7	4
Trim62	4
Trim60	4
Trim32	4
Trib1	4
Trap1	4
Trabd	4
Tpo	4
Tpcn2	4
Tor3a	4
Tomm6	4
Tnni3	4
Tnni1	4
Tnks	4
Tnfsf8	4
Tnfrsf19	4
Tmx4	4
Tmx1	4
Tmem92	4
Tmem65	4
Tmem55a	4
Tmem247	4
Tmem219	4
Tmem202	4
Tmem181a	4
Tmem160	4
Tmem139	4
Tmem131	4
Tma16	4
Tll1	4
Tlk2	4
Timm8a2	4
Thoc6	4
Tgds	4
Tex261	4
Tex19.1	4
Tet2	4
Tescl	4
Tenm3	4
Tead4	4
Tdpoz3	4
Tctex1d2	4
Tcte2	4
Tcof1	4
Tcl1b4	4
Tcf7l2	4
Tcf25	4
Tcap	4
Tcam1	4
Tbx4	4
Tbx20	4
Tbck	4
Tbc1d12	4
Tas2r136	4
Tas2r116	4
Tas2r105	4
Tango2	4
Taf12	4
Tacr2	4
Tac1	4
Tab3	4
Taar8c	4
T	4
Syt5	4
Syt16	4
Syp	4
Synrg	4
Synpo	4
Syn2	4
Sycp3	4
Surf1	4
Sun2	4
Sumf1	4
Sult2a3	4
Suco	4
Stxbp1	4
Stradb	4
Stpg2	4
Stoml2	4
Stom	4
Stk4	4
Stk38	4
Stk30	4
Stat5b	4
Stambpl1	4
St6gal2	4
St3gal6	4
Ssb	4
Ss18l1	4
Srp14	4
Srcin1	4
Sptbn1	4
Spry4	4
Sprr2k	4
Spred3	4
Spop	4
Spink4	4
Spin1	4
Spic	4
Spata6	4
Spaca7	4
Spaca3	4
Sox3	4
Sox13	4
Socs2	4
Soat2	4
Snx22	4
Snx10	4
Sntg2	4
Snapc3	4
Smr3a	4
Slx4	4
Slco4c1	4
Slc9a2	4
Slc8a1	4
Slc6a19os	4
Slc6a13	4
Slc5a8	4
Slc5a6	4
Slc5a12	4
Slc51b	4
Slc43a2	4
Slc3a1	4
Slc38a2	4
Slc30a8	4
Slc2a3	4
Slc25a43	4
Slc25a29	4
Slc22a30	4
Slc19a1	4
Slc18b1	4
Slc13a3	4
Slamf8	4
Slain1	4
Skap1	4
Six1	4
Siglec5	4
Sidt1	4
Shroom1	4
Sh3glb2	4
Sh3bp5	4
Sh3bgrl3	4
Sgpp2	4
Sgcg	4
Sgcd	4
Sfxn3	4
Setd7	4
Sertad2	4
Serping1	4
Serpinb8	4
Serpina3j	4
Serpina11	4
Senp8	4
Senp6	4
Sema5b	4
Sel1l	4
Sectm1b	4
Sec24c	4
Sec23a	4
Sec22c	4
Sec14l3	4
Sec1	4
Sdc1	4
Scn7a	4
Scn10a	4
Scg3	4
Scd1	4
Sccpdh	4
Sbf1	4
Sbds	4
Samm50	4
Safb	4
Sacs	4
Saa3	4
Saa1	4
S1pr5	4
Rybp	4
Rundc3b	4
Rtn4rl2	4
Rtf1	4
Rsl1d1	4
Rreb1	4
Rras	4
Rps29	4
Rpl23	4
Rpl10l	4
Ror2	4
Rnmt	4
Rnf44	4
Rnf39	4
Rnf32	4
Rnf26	4
Rnf165	4
Rnase9	4
Rnase10	4
Rlf	4
Rlbp1	4
Rhot2	4
Rhoq	4
Rhog	4
Rhobtb1	4
Rhbg	4
Rhbdl2	4
Rfng	4
Rex2	4
Retnlg	4
Retn	4
Ret	4
Resp18	4
Rdh16	4
Rdh1	4
Rbm4b	4
Rbm46	4
Rbm31y	4
Rbm20	4
Rassf4	4
Rasl12	4
Rarres1	4
Rapgef6	4
Raly	4
Ralbp1	4
Rab5b	4
Rab44	4
Rab31	4
Qrsl1	4
Pyhin1	4
Ptprv	4
Ptpn22	4
Ptpn21	4
Ptgr2	4
Ptgfr	4
Ptf1a	4
Pspc1	4
Psmb7	4
Psg23	4
Psen1	4
Prss36	4
Prss29	4
Prpsap1	4
Prpf40a	4
Prl7d1	4
Prl3d2	4
Prl2b1	4
Prkd1	4
Prkcdbp	4
Prickle2	4
Prh1	4
Prex2	4
Prepl	4
Prdx6b	4
Prdm14	4
Pram1	4
Ppt2	4
Ppp1r35	4
Ppapdc1a	4
Ppa1	4
Poll	4
Plp1	4
Plg	4
Plekhh2	4
Plekhg1	4
Plekha8	4
Plek	4
Pld2	4
Plch2	4
Plcb4	4
Pla2g6	4
Pirb	4
Pigu	4
Pi16	4
Phpt1	4
Phldb1	4
Phf21a	4
Phf14	4
Pgrmc2	4
Pfkfb2	4
Pex6	4
Pex2	4
Pex14	4
Pelp1	4
Pdia2	4
Pdcd6ip	4
Pcgf3	4
Pcf11	4
Pcdhb13	4
Pcdhb10	4
Pcdha10	4
Paxbp1	4
Pate2	4
Park2	4
Pak3	4
Pak2	4
Otc	4
Osbpl8	4
Orc6	4
Orc5	4
Oprd1	4
Olr1	4
Olfr943	4
Olfr933	4
Olfr916	4
Olfr895	4
Olfr860	4
Olfr782	4
Olfr731	4
Olfr724	4
Olfr695	4
Olfr694	4
Olfr68	4
Olfr675	4
Olfr642	4
Olfr641	4
Olfr629	4
Olfr585	4
Olfr536	4
Olfr519	4
Olfr502	4
Olfr481	4
Olfr460	4
Olfr43	4
Olfr399	4
Olfr380	4
Olfr297	4
Olfr222	4
Olfr205	4
Olfr178	4
Olfr156	4
Olfr1532-ps1	4
Olfr1513	4
Olfr1508	4
Olfr1507	4
Olfr1474	4
Olfr1450	4
Olfr1378	4
Olfr1352	4
Olfr1298	4
Olfr1287	4
Olfr1279	4
Olfr1260	4
Olfr1238	4
Olfr1201	4
Olfr120	4
Olfr1143	4
Olfr1122	4
Olfr1102	4
Olfr1085	4
Olfr1084	4
Olfr1080	4
Olfr1056	4
Olfr1045	4
Olfr1015	4
Oit3	4
Odf3	4
Nxph4	4
Nxf2	4
Nudt7	4
Nudt3	4
Ntrk3	4
Ntng2	4
Ntn5	4
Ntn3	4
Nt5dc3	4
Nt5c1b	4
Nsun6	4
Nrbf2	4
Nr2f6	4
Nr2c1	4
Nprl3	4
Npr2	4
Nppb	4
Nphp1	4
Npdc1	4
Npas3	4
Noxred1	4
Nox3	4
Notch3	4
Nostrin	4
Nos1ap	4
Nop56	4
Nmt2	4
Nmrk1	4
Nme6	4
Nmbr	4
Nlgn2	4
Nkx6-2	4
Nim1	4
Nfxl1	4
Nfe2l2	4
Nfatc2	4
Neurl1b	4
Nell1	4
Ndufs5	4
Ndufb7	4
Ndufb4	4
Ndufaf5	4
Ndufa13	4
Nde1	4
Ncoa7	4
Nat8	4
Naglu	4
Myoc	4
Myo1c	4
Myl2	4
Mybpc3	4
Mx1	4
Mvb12b	4
Mul1	4
Mtss1	4
Mtmr11	4
Mtfr1l	4
Mt4	4
Msx3	4
Mrps18c	4
Mrpl32	4
Mrpl23	4
Mroh9	4
Mrm1	4
Mpl	4
Mpi	4
Mpdu1	4
Morf4l2	4
mmu-mir-23a	4
Mmp12	4
Mks1	4
Mkrn1	4
Mif	4
Mical3	4
Mex3a	4
Mettl10	4
Metap1d	4
Met	4
Mep1b	4
Meig1	4
Med19	4
Med15	4
Med12l	4
Med10	4
Mdp1	4
Mcur1	4
Mcpt2	4
Mcmbp	4
Mcam	4
Mc2r	4
Mbd6	4
Mast4	4
Mapre2	4
Mapkapk2	4
Mapk8ip2	4
Mapk4	4
Map7d2	4
Map2	4
Maneal	4
Manbal	4
Mamdc4	4
Lyz1	4
Lysmd2	4
Lypd8	4
Lyg1	4
Ly75	4
Ly6a	4
Ltb4r1	4
Lsr	4
Lsm10	4
Lrrk1	4
Lrrc57	4
Lrrc43	4
Lrrc4	4
Lrrc29	4
Lrrc26	4
Lrp1b	4
Lrit1	4
Lrfn3	4
Lpin1	4
Lnpep	4
Lmx1a	4
Lmtk2	4
Lhx6	4
Lfng	4
Leprel2	4
Leo1	4
Ldb2	4
Lce1g	4
Laptm5	4
Lamp5	4
Lad1	4
Krtdap	4
Krtap4-16	4
Krtap11-1	4
Krt71	4
Krt10	4
Kpna7	4
Knop1	4
Klrg1	4
Klra15	4
Klk1b8	4
Klk1b16	4
Klf14	4
Kl	4
Kiss1	4
Kif26b	4
Kif22	4
Kif19a	4
Kif16b	4
Khdc3	4
Kdm1b	4
Kcnn4	4
Kcnj6	4
Kcnj4	4
Kcnh7	4
Kcnd1	4
Katna1	4
Kat8	4
Kank4	4
Josd1	4
Jakmip2	4
Jak2	4
Itga11	4
Irs2	4
Insrr	4
Insl3	4
Ing4	4
Impdh1	4
Il9	4
Il7	4
Il4i1	4
Il31	4
Il22	4
Il2	4
Il1rapl1	4
Il1r2	4
Il1f8	4
Il12rb2	4
Il12rb1	4
Igf2	4
Ift140	4
Ifnl3	4
Ifna12	4
Ifitm2	4
Icam2	4
Iars2	4
Iapp	4
I830012O16Rik	4
Htr1a	4
Hspb6	4
Hspa1a	4
Hsd17b11	4
Hpd	4
Hpcal1	4
Hoxb7	4
Hoxa11	4
Hn1	4
Hmx2	4
Hmgxb3	4
Hmgcll1	4
Hkdc1	4
Hist2h2bb	4
Hist2h2ab	4
Hist1h1c	4
Herc1	4
Heg1	4
Heca	4
Heatr6	4
Hcfc1	4
Hbegf	4
Hapln2	4
Hadh	4
H2-DMb2	4
Gtse1	4
Gstz1	4
Gsta1	4
Gsg2	4
Gsg1l	4
Gsg1	4
Gria1	4
Grap	4
Gpr75	4
Gpr52	4
Gpr50	4
Gpr39	4
Gpr182	4
Gpr176	4
Gpr146	4
Gpr139	4
Gpn1	4
Gpha2	4
Gp49a	4
Got1	4
Gorab	4
Golga1	4
Gnpda2	4
Gnl3l	4
Gmppa	4
Gmip	4
Gmeb2	4
Gm867	4
Gm8369	4
Gm8267	4
Gm6927	4
Gm6377	4
Gm6289	4
Gm6086	4
Gm608	4
Gm5549	4
Gm5127	4
Gm4567	4
Gm20939	4
Gm19402	4
Gm17384	4
Gm1661	4
Gm16501	4
Gm14920	4
Gm13128	4
Gm129	4
Gm12789	4
Gm11554	4
Gm1110	4
Gltscr1l	4
Glcci1	4
Glb1	4
Gjb2	4
Gja4	4
Git1	4
Gipr	4
Gipc2	4
Gins3	4
Ghr	4
Gfy	4
Gdap1	4
Gcg	4
Gbp8	4
Gbp5	4
Gas7	4
Ganc	4
Galnt7	4
Gabarap	4
G6pc3	4
Fzd6	4
Fxyd3	4
Frzb	4
Foxs1	4
Foxp1	4
Foxo3	4
Foxl2	4
Foxf1	4
Fmo9	4
Fli1	4
Flg2	4
Fktn	4
Fkbp15	4
Fis1	4
Fgfr3	4
Fgfbp3	4
Fgfbp1	4
Fgf23	4
Fgf11	4
Fgd6	4
Fdx1	4
Fcamr	4
Fbxw21	4
Fbxo2	4
Fbxo18	4
Fbxl3	4
Fat4	4
Farp1	4
Fam83b	4
Fam78b	4
Fam71f1	4
Fam65c	4
Fam50a	4
Fam46d	4
Fam20c	4
Fam186b	4
Fam179a	4
Fam122a	4
Fam115c	4
Fam109b	4
Fam102a	4
Fabp6	4
Fabp2	4
F830045P16Rik	4
F12	4
Ext2	4
Exo5	4
Evi5l	4
Etnk1	4
Esyt3	4
Esyt2	4
Esp38	4
Esf1	4
Eppk1	4
Eppin	4
Epn2	4
Epha6	4
Epb4.1l2	4
Epb4.1l1	4
Enpp3	4
Enpep	4
Elac1	4
Eif4b	4
Eif2ak2	4
Eif1ad	4
Egr3	4
Egfl7	4
Efhc1	4
Ebf2	4
Dynlrb2	4
Dydc1	4
Dusp2	4
Duoxa2	4
Duoxa1	4
Duox2	4
Dtx3l	4
Dtx2	4
Dse	4
Dscaml1	4
Dsc3	4
Drc1	4
Dppa5a	4
Dpep3	4
Dpcr1	4
Dock7	4
Dnajc30	4
Dnah6	4
Dmp1	4
Dmd	4
Dlx6	4
Dlx3	4
Dlx2	4
Dlgap5	4
Dkk2	4
Dhx36	4
Dhcr7	4
Dgcr6	4
Dgat1	4
Dfnb59	4
Dennd1a	4
Degs2	4
Defb50	4
Defa4	4
Def6	4
Dedd	4
Ddx6	4
Ddx10	4
Dcun1d4	4
Dbh	4
Dand5	4
Daam1	4
D8Ertd82e	4
D17Wsu104e	4
Cyp4f39	4
Cyb5r4	4
Cyb561	4
Cxx1a	4
Cxcl15	4
Cxcl13	4
Cwc27	4
Cts6	4
Ctif	4
Crlf1	4
Crip1	4
Creb3l1	4
Cpsf3	4
Cpne5	4
Cpne1	4
Cplx4	4
Cpeb3	4
Cpb2	4
Coq7	4
Cops7b	4
Cope	4
Copb1	4
Colec10	4
Col6a4	4
Col5a2	4
Col4a4	4
Cog3	4
Cntln	4
Cntfr	4
Cnbp	4
Cmah	4
Clpsl2	4
Cln8	4
Clk4	4
Clk3	4
Clip3	4
Clhc1	4
Clec4a4	4
Clec2l	4
Cldn18	4
Cldn17	4
Clcn6	4
Chst3	4
Chn2	4
Chil1	4
Chchd3	4
Cgref1	4
Ces2e	4
Cep78	4
Celsr2	4
Ceacam19	4
Cds1	4
Cdkl4	4
Cdk5r1	4
Cdk15	4
Cdk1	4
Cdh22	4
Cdh20	4
Cdc42bpb	4
Cdc20	4
Cdadc1	4
Cd97	4
Cd47	4
Cd4	4
Cd3e	4
Cd180	4
Ccpg1os	4
Ccnj	4
Ccl25	4
Ccl24	4
Cckar	4
Ccdc96	4
Ccdc91	4
Ccdc69	4
Ccdc33	4
Ccdc127	4
Ccdc101	4
Cav1	4
Catsper3	4
Cass4	4
Capn1	4
Camsap3	4
Calm5	4
Cald1	4
Cadm3	4
C3	4
C2cd2	4
Bzw1	4
Btnl4	4
Btn1a1	4
Bsn	4
Brox	4
Bri3	4
Bmpr2	4
Bhlhe40	4
Bhlhb9	4
Bex2	4
Bean1	4
Bcl2	4
Bcar3	4
BC051665	4
BC030336	4
BC003965	4
Bbs2	4
Bak1	4
B9d1	4
B4galt5	4
B4galt1	4
B020004J07Rik	4
Axl	4
AW146154	4
Auts2	4
Atxn1l	4
Atrx	4
Atp8b1	4
Atp6v0d1	4
Atp13a5	4
Atic	4
Atg9b	4
Ass1	4
Aspg	4
Asna1	4
Asf1a	4
Ascc1	4
Asb3	4
As3mt	4
Armcx4	4
Arl5b	4
Arl1	4
Arhgef25	4
Arhgap19	4
Arfgef2	4
Apol7b	4
Apoe	4
Apeh	4
Apbb3	4
Ap3d1	4
Anxa1	4
Antxrl	4
Ankrd34b	4
Ankrd32	4
Ankrd24	4
Ankmy2	4
Ankar	4
Ank	4
Angptl2	4
Ang2	4
Amph	4
Amotl2	4
Amer2	4
Alpl	4
Alox5	4
Alox12e	4
Alkbh7	4
Alkbh3	4
Alkbh1	4
Alg9	4
Akr7a5	4
Akr1c18	4
Akr1b8	4
Aicda	4
AI987944	4
AI464131	4
Ahi1	4
Adarb2	4
Adamts2	4
Adal	4
Acsl6	4
Acsl3	4
Aco1	4
Acn9	4
Ace2	4
Acan	4
Acadsb	4
Acad11	4
Abo	4
Abcd2	4
Abca3	4
Aanat	4
A630023A22Rik	4
A530032D15Rik	4
9030624G23Rik	4
6030468B19Rik	4
4933436I01Rik	4
4933434I20Rik	4
4933416I08Rik	4
4931429I11Rik	4
4930430D24Rik	4
4921536K21Rik	4
4921524J17Rik	4
3110079O15Rik	4
2900026A02Rik	4
2700097O09Rik	4
2610034B18Rik	4
2610008E11Rik	4
2410016O06Rik	4
2410002F23Rik	4
2310033P09Rik	4
2200002D01Rik	4
1810043H04Rik	4
1810009A15Rik	4
1600014C10Rik	4
1300017J02Rik	4
Zzz3	3
Zxdc	3
Zwint	3
Zswim3	3
Zscan21	3
Zp3	3
Znrf1	3
Znrd1as	3
Znhit6	3
Znhit2	3
Zmynd15	3
Zmym3	3
Zmym2	3
Zmat4	3
Zkscan2	3
Zic1	3
Zfyve19	3
Zfr	3
Zfpl1	3
Zfp956	3
Zfp951	3
Zfp947	3
Zfp931	3
Zfp9	3
Zfp874a	3
Zfp873	3
Zfp867	3
Zfp831	3
Zfp830	3
Zfp809	3
Zfp787	3
Zfp771	3
Zfp763	3
Zfp750	3
Zfp740	3
Zfp69	3
Zfp687	3
Zfp655	3
Zfp641	3
Zfp623	3
Zfp62	3
Zfp617	3
Zfp59	3
Zfp558	3
Zfp553	3
Zfp54	3
Zfp53	3
Zfp52	3
Zfp511	3
Zfp51	3
Zfp507	3
Zfp503	3
Zfp454	3
Zfp449	3
Zfp429	3
Zfp385a	3
Zfp37	3
Zfp36	3
Zfp352	3
Zfp334	3
Zfp326	3
Zfp300	3
Zfp3	3
Zfp286	3
Zfp277	3
Zfp259	3
Zfp251	3
Zfp236	3
Zfp219	3
Zfp202	3
Zfp191	3
Zfp185	3
Zfp184	3
Zfp169	3
Zfp157	3
Zfp128	3
Zfp120	3
Zfp12	3
Zfp111	3
Zfhx4	3
Zfhx3	3
Zfand6	3
Zfand4	3
Zfand2a	3
Zdhhc9	3
Zdhhc19	3
Zcchc8	3
Zcchc4	3
Zcchc16	3
Zcchc12	3
Zc3hav1	3
Zc3h6	3
Zc3h12b	3
Zc3h10	3
Zc2hc1a	3
Zbtb8b	3
Zbtb22	3
Zbtb14	3
Zbtb1	3
Zbbx	3
Zap70	3
Zan	3
Zak	3
Zadh2	3
Yrdc	3
Ypel2	3
Yod1	3
Ybey	3
Xylt1	3
Xylb	3
Xrn2	3
Xrcc5	3
Xrcc3	3
Xrcc2	3
Xpot	3
Xpo6	3
Xpo4	3
Xpnpep2	3
Xkr6	3
Xirp1	3
Xiap	3
Xdh	3
Xcl1	3
Xab2	3
Wwp2	3
Wtip	3
Wscd2	3
Wscd1	3
Wrnip1	3
Wrap73	3
Wnt7a	3
Wnt3	3
Wnt10a	3
Wnk3	3
Wnk2	3
Whsc1	3
Wfikkn1	3
Wfdc9	3
Wfdc5	3
Wfdc3	3
Wfdc11	3
Wdr92	3
Wdr63	3
Wdr62	3
Wdr61	3
Wdr54	3
Wdr48	3
Wdr46	3
Wdr4	3
Wdr27	3
Wdr12	3
Wdpcp	3
Wdfy1	3
Wbp1	3
Wasl	3
Wasf3	3
Wac	3
Vwc2	3
Vwa3a	3
Vwa2	3
Vti1b	3
Vsx1	3
Vrk3	3
Vps37b	3
Vnn1	3
Vmn2r91	3
Vmn2r82	3
Vmn2r70	3
Vmn2r7	3
Vmn2r68	3
Vmn2r51	3
Vmn2r5	3
Vmn2r31	3
Vmn2r25	3
Vmn2r21	3
Vmn2r110	3
Vmn2r101	3
Vmn1r83	3
Vmn1r8	3
Vmn1r73	3
Vmn1r7	3
Vmn1r67	3
Vmn1r60	3
Vmn1r57	3
Vmn1r52	3
Vmn1r5	3
Vmn1r49	3
Vmn1r25	3
Vmn1r237	3
Vmn1r236	3
Vmn1r229	3
Vmn1r227	3
Vmn1r223	3
Vmn1r222	3
Vmn1r218	3
Vmn1r211	3
Vmn1r202	3
Vmn1r200	3
Vmn1r20	3
Vmn1r197	3
Vmn1r185	3
Vmn1r179	3
Vmn1r13	3
Vma21	3
Vkorc1l1	3
Vdac3	3
Vangl2	3
Vangl1	3
Vamp8	3
Vac14	3
V1rd18	3
V1ra8	3
Uvssa	3
Utp18	3
Usp53	3
Usp48	3
Usp47	3
Usp45	3
Usp42	3
Usp21	3
Uros	3
Uqcrq	3
Uqcrh	3
Uqcrfs1	3
Uqcrc1	3
Uprt	3
Upk2	3
Upk1b	3
Unkl	3
Unc119	3
Ulk2	3
Ulk1	3
Ugt8a	3
Ugt3a1	3
Ugt1a10	3
Ucn2	3
Uchl3	3
Ubxn6	3
Ubxn4	3
Ubxn2b	3
Ubqln4	3
Ubqln3	3
Ubiad1	3
Ube3a	3
Ube2z	3
Ube2s	3
Ube2e1	3
Ube2d1	3
Ube2a	3
Ubd	3
Ubash3a	3
Ubac2	3
Tyro3	3
Txnrd2	3
Txndc16	3
Txk	3
Twist1	3
Twf2	3
Tulp4	3
Tulp2	3
Tubgcp5	3
Tubgcp2	3
Tubb2b	3
Tubb2a	3
Tuba4a	3
Ttpa	3
Ttn	3
Ttll9	3
Ttll8	3
Ttll5	3
Ttf1	3
Ttc9c	3
Ttc8	3
Ttc5	3
Ttc4	3
Ttc39c	3
Ttc37	3
Ttc25	3
Ttc24	3
Ttc21b	3
Ttc17	3
Tst	3
Tssk3	3
Tsr1	3
Tspyl4	3
Tspyl3	3
Tspyl1	3
Tspan31	3
Tspan17	3
Tspan12	3
Tspan11	3
Tsku	3
Tsc22d1	3
Trpv6	3
Trpv1	3
Trps1	3
Trpm7	3
Trpm4	3
Trpm3	3
Trpm2	3
Trpc7	3
Trp53rk	3
Trp53	3
Tro	3
Trmu	3
Trmt10a	3
Trim66	3
Trim55	3
Trim47	3
Trim43a	3
Trim41	3
Trim31	3
Trim25	3
Trim24	3
Trim11	3
Trib2	3
Trappc11	3
Trappc1	3
Trak2	3
Trak1	3
Traf3ip2	3
Traf2	3
Tpsg1	3
Tpr	3
Tppp	3
Tpm3	3
Tph2	3
Tpgs1	3
Tpd52l1	3
Tpbpb	3
Topors	3
Tomm40l	3
Tomm20l	3
Tom1	3
Tnrc6a	3
Tnp2	3
Tnnt2	3
Tnks1bp1	3
Tnk1	3
Tnfsf13	3
Tnfsf12Tnfsf13	3
Tnfrsf22	3
Tnfrsf13b	3
Tnfrsf11b	3
Tnf	3
Tmub1	3
Tmprss4	3
Tmprss11g	3
Tmprss11bnl	3
Tmod1	3
Tmlhe	3
Tmigd1	3
Tmem87b	3
Tmem86b	3
Tmem86a	3
Tmem79	3
Tmem74	3
Tmem72	3
Tmem69	3
Tmem68	3
Tmem66	3
Tmem47	3
Tmem43	3
Tmem41a	3
Tmem30a	3
Tmem29	3
Tmem259	3
Tmem239	3
Tmem235	3
Tmem232	3
Tmem231	3
Tmem223	3
Tmem214	3
Tmem209	3
Tmem204	3
Tmem200b	3
Tmem168	3
Tmem154	3
Tmem150c	3
Tmem150a	3
Tmem14c	3
Tmem14a	3
Tmem145	3
Tmem132d	3
Tmem130	3
Tmem120b	3
Tmem120a	3
Tmem11	3
Tmem106c	3
Tmed6	3
Tmco6	3
Tmco4	3
Tmco2	3
Tmcc2	3
Tmcc1	3
Tma7	3
Tm9sf1	3
Tm6sf1	3
Tm4sf5	3
Tm4sf4	3
Tm2d2	3
Tlx3	3
Tlr12	3
Tln1	3
Tle3	3
Tkt	3
Tjp2	3
Tjap1	3
Tiprl	3
Tiparp	3
Tinag	3
Timp4	3
Timm8a1	3
Timm44	3
Timm23	3
Timm17a	3
Timm13	3
Timd4	3
Tifab	3
Tifa	3
Ticam1	3
Tia1	3
Thumpd2	3
Thumpd1	3
Thsd7a	3
Thsd1	3
Thrsp	3
Thpo	3
Thoc5	3
Thoc1	3
Them6	3
Thap4	3
Thap11	3
Th	3
Tgtp1	3
Tgm6	3
Tgm3	3
Tgm1	3
Tgif2	3
Tfip11	3
Tfg	3
Tfe3	3
Tfcp2	3
Tfb1m	3
Tex38	3
Tex35	3
Tex26	3
Tex15	3
Tenm4	3
Tenm2	3
Tekt3	3
Tek	3
Teddm1	3
Tead2	3
Tdp2	3
Tdp1	3
Tdg	3
Tcn2	3
Tcl1	3
Tcirg1	3
Tcf3	3
Tcf20	3
Tcf15	3
Tcerg1	3
Tceb2	3
Tceb1	3
Tceal8	3
Tbxas1	3
Tbx15	3
Tbpl1	3
Tbc1d9b	3
Tbc1d9	3
Tbc1d7	3
Tbc1d30	3
Tbc1d2b	3
Tbc1d22b	3
Tbc1d22a	3
Tbc1d21	3
Tbc1d20	3
Tbc1d16	3
Tbc1d10a	3
Tbata	3
Taz	3
Tatdn3	3
Tasp1	3
Tas2r143	3
Tas2r139	3
Tas2r131	3
Tas2r129	3
Tas2r123	3
Tas2r120	3
Tas2r117	3
Tas2r108	3
Tas2r103	3
Tas2r102	3
Tas1r3	3
Tars2	3
Tapt1	3
Tap1	3
Taok3	3
Taok2	3
Tagap	3
Taf15	3
Taf10	3
Tada2a	3
Tacr1	3
Tac4	3
Taar9	3
Taar8b	3
Taar2	3
Taar1	3
T2	3
Sytl2	3
Sytl1	3
Syt6	3
Syt4	3
Syt3	3
Synpo2l	3
Synpo2	3
Syngr4	3
Syngr1	3
Syndig1l	3
Synb	3
Syna	3
Syn3	3
Sympk	3
Syde2	3
Syce2	3
Sybu	3
Svs6	3
Svs5	3
Svop	3
Svil	3
Sval3	3
Sv2c	3
Sv2b	3
Suv420h1	3
Susd2	3
Susd1	3
Supt7l	3
Sult2a7	3
Sult1e1	3
Sult1a1	3
Sulf2	3
Sulf1	3
Styxl1	3
Stxbp3a	3
Stxbp2	3
Stx8	3
Stx16	3
Stx12	3
Stt3a	3
Strap	3
Stra8	3
Stpg1	3
Ston1	3
Stmn4	3
Stmn2	3
Stk3	3
Stk17b	3
Stk11	3
Stil	3
Stfa3	3
Stfa2l1	3
Stat4	3
Stard7	3
Stap2	3
Stac2	3
St8sia6	3
St6galnac6	3
St3gal5	3
St3gal2	3
St3gal1	3
Ssx2ip	3
Sstr1	3
Sspn	3
Ssna1	3
Srsf6	3
Srrd	3
Srpk2	3
Srp68	3
Srp19	3
Srgn	3
Srgap2	3
Srf	3
Srd5a3	3
Sqstm1	3
Spty2d1	3
Sptssb	3
Sptssa	3
Spry1	3
Sprr2i	3
Sprr2f	3
Sppl2a	3
Spock2	3
Spo11	3
Spn	3
Spint5	3
Spint2	3
Spink7	3
Spink3	3
Spink10	3
Sphk2	3
Spg7	3
Spg20	3
Spen	3
Speg	3
Spef1	3
Speer4b	3
Specc1l	3
Spdya	3
Spdef	3
Spatc1l	3
Spata31d1a	3
Spata31	3
Spata21	3
Spata16	3
Spast	3
Spag9	3
Spaca5	3
Spaca1	3
Sp9	3
Sp8	3
Sp3	3
Sp110	3
Sp1	3
Sox8	3
Sox30	3
Sox14	3
Sox10	3
Sorcs3	3
Son	3
Sod2	3
Socs5	3
Soat1	3
Snx4	3
Snx25	3
Snx19	3
Snx1	3
Snurf	3
Snta1	3
Snrpc	3
Snrnp70	3
Snrnp35	3
Snrnp200	3
Snn	3
Snca	3
Snapc2	3
Snai3	3
Snai2	3
Smyd4	3
Smyd2	3
Smu1	3
Sms	3
Smpdl3a	3
Smpd2	3
Smoc2	3
Smlr1	3
Smim3	3
Smim22	3
Smgc	3
Smg7	3
Smg1	3
Smek2	3
Smcr8	3
Smco1	3
Smc6	3
Smc3	3
Smarcd2	3
Smarcd1	3
Smarca4	3
Smad7	3
Smad3	3
Slx4ip	3
Slitrk3	3
Slit2	3
Slirp	3
Slfn9	3
Slfn8	3
Slfn5	3
Slco3a1	3
Slco2a1	3
Slco1a4	3
Slc9a9	3
Slc9a4	3
Slc9a3	3
Slc9a1	3
Slc8b1	3
Slc8a3	3
Slc7a6	3
Slc7a4	3
Slc7a13	3
Slc7a11	3
Slc7a10	3
Slc7a1	3
Slc6a6	3
Slc6a5	3
Slc6a14	3
Slc6a11	3
Slc5a4a	3
Slc52a2	3
Slc4a10	3
Slc46a2	3
Slc46a1	3
Slc45a1	3
Slc39a8	3
Slc39a2	3
Slc39a13	3
Slc39a11	3
Slc39a1	3
Slc38a8	3
Slc38a6	3
Slc38a5	3
Slc38a11	3
Slc38a10	3
Slc36a3	3
Slc35e4	3
Slc35e2	3
Slc35c1	3
Slc35b1	3
Slc31a2	3
Slc30a3	3
Slc2a9	3
Slc2a5	3
Slc2a2	3
Slc2a13	3
Slc2a10	3
Slc28a2	3
Slc27a4	3
Slc27a1	3
Slc26a5	3
Slc26a4	3
Slc26a2	3
Slc25a53	3
Slc25a35	3
Slc25a33	3
Slc25a30	3
Slc25a24	3
Slc25a23	3
Slc25a21	3
Slc25a11	3
Slc24a5	3
Slc24a3	3
Slc22a3	3
Slc22a29	3
Slc22a14	3
Slc22a13	3
Slc20a2	3
Slc20a1	3
Slc17a8	3
Slc17a7	3
Slc17a4	3
Slc16a5	3
Slc16a12	3
Slc15a5	3
Slc15a4	3
Slc13a2	3
Slc12a9	3
Slbp	3
Slamf1	3
Skint9	3
Skint6	3
Skint5	3
Ski	3
Ska3	3
Six6	3
Sis	3
Sirt7	3
Sirt6	3
[truncated: 16,791 more rows]

## Sheet: BigClone.vs.SmallClone
Gene	sgRNAs_Freq
Zic4	5
Vgll1	5
Tnr	5
Slc13a3	5
Plek	5
Pik3c2b	5
Olfr472	5
Olfr103	5
Mybpc3	5
Mamdc4	5
Ldlr	5
Farp1	5
Eif4b	5
Ebf2	5
Duoxa2	5
Capza3	5
Zwint	4
Zscan4d	4
Zscan18	4
Zp3	4
Zkscan4	4
Zfp423	4
Zfp316	4
Zfp259	4
Zfhx3	4
Wrb	4
Wdr38	4
Vmn1r104	4
Ufsp2	4
Ubxn2a	4
Ube2d1	4
Ubc	4
Tyro3	4
Tubb5	4
Tsku	4
Trim32	4
Trex1	4
Tnni3	4
Tmem219	4
Tinag	4
Tex26	4
Tex19.1	4
Tdpoz3	4
Tcstv1	4
Tcam1	4
Tcaim	4
Taf1a	4
Syp	4
Synrg	4
Synj1	4
Sval3	4
Sun5	4
Stpg2	4
St3gal5	4
Spsb4	4
Spg21	4
Spaca7	4
Snx27	4
Snx22	4
Smarce1	4
Smarcd1	4
Shroom1	4
Shcbp1	4
Sez6l2	4
Sctr	4
Scn2a1	4
Scamp5	4
Rras	4
Rpl10a	4
Ror2	4
Rnf40	4
Rnf130	4
Rnf10	4
Rbpms2	4
Rasl12	4
Rasgef1b	4
R3hcc1l	4
Pros1	4
Pram1	4
Ppp3cc	4
Ppm1b	4
Ppard	4
Pou2af1	4
Pon2	4
Pnrc2	4
Plxnd1	4
Plod2	4
Pfdn1	4
Pbld2	4
Olfr974	4
Olfr95	4
Olfr908	4
Olfr851	4
Olfr68	4
Olfr609	4
Olfr51	4
Olfr156	4
Olfr1508	4
Olfr1378	4
Olfr1352	4
Olfr1122	4
Olfr100	4
Ntn1	4
Npas3	4
Nit1	4
Ninj1	4
Nek7	4
Ndnf	4
Ncs1	4
Mrps18c	4
Mrm1	4
Mpl	4
mmu-mir-1950	4
mmu-mir-155	4
Mks1	4
Lst1	4
Lsm10	4
Lrrc39	4
Lrp10	4
Lrmp	4
Lamc3	4
Klk7	4
Kifc5b	4
Kdm7a	4
Kcnn4	4
Kcnn2	4
Kcnb2	4
Irs2	4
Insrr	4
Il9	4
Il12rb1	4
Il10rb	4
Igf2	4
Ifnl3	4
Iars2	4
Hoxb7	4
Hmx2	4
Hmbox1	4
Hist1h1c	4
H2afb1	4
Gsg1l	4
Gm364	4
Gm14920	4
Gm13305	4
Glul	4
Gemin7	4
Gcm1	4
Gbp5	4
Gas7	4
Gas2l2	4
Gabrg2	4
Fkbp15	4
Fgd5	4
Fblim1	4
Fancm	4
Fam83c	4
Fam71b	4
Fam219a	4
Fam109b	4
Esp38	4
Epha6	4
Eif2ak2	4
Efcab14	4
Dtnbp1	4
Dlg1	4
Defb25	4
Defa4	4
Ddx6	4
Darc	4
Cytip	4
Cypt10	4
Cxx1a	4
Cul7	4
Crat	4
Cplx4	4
Cd48	4
Cd200r2	4
Ccdc69	4
Cblc	4
Bmx	4
Birc6	4
Bcl2	4
Bcar3	4
BC048403	4
Atp13a1	4
Arhgap33	4
Aqp3	4
Alox5	4
Ahrr	4
Adora2a	4
Abracl	4
Abo	4
A230050P20Rik	4
9030624G23Rik	4
4930430A15Rik	4
4930415F15Rik	4
4921524J17Rik	4
Zrsr1	3
Zpbp	3
Znhit2	3
Zfp964	3
Zfp941	3
Zfp750	3
Zfp69	3
Zfp628	3
Zfp623	3
Zfp599	3
Zfp593	3
Zfp580	3
Zfp456	3
Zfp451	3
Zfp386	3
Zfp36	3
Zfp334	3
Zfp3	3
Zfp286	3
Zfp28	3
Zfp273	3
Zfp248	3
Zfp2	3
Zfp191	3
Zfp112	3
Zfat	3
Zfand2a	3
Zcchc14	3
Zcchc13	3
Zc3hav1	3
Zbtb44	3
Zbtb4	3
Zbtb39	3
Zbed4	3
Xpot	3
Xlr4a	3
Xkr9	3
Xdh	3
Wnt4	3
Wfdc2	3
Wdr62	3
Wdr5b	3
Wdr4	3
Wbp1	3
Vwa5a	3
Vwa3a	3
Vti1b	3
Vtcn1	3
Vmn2r77	3
Vmn2r3	3
Vmn2r122	3
Vmn2r111	3
Vmn1r75	3
Vmn1r67	3
Vmn1r57	3
Vmn1r54	3
Vmn1r42	3
Vmn1r32	3
Vmn1r30	3
Vmn1r232	3
Vmn1r218	3
Vmn1r175	3
Vmn1r124	3
Vhl	3
Vdac2	3
Vasn	3
Vash2	3
Uvrag	3
Utrn	3
Usp9x	3
Usp45	3
Usp22	3
Usp10	3
Usb1	3
Upk3bl	3
Ung	3
Unc5a	3
Ulbp1	3
Ugt2a3	3
Ugt1a10	3
Ucn	3
Ubxn4	3
Ube2ql1	3
Ubd	3
Ubac2	3
Twf2	3
Ttll10	3
Tti1	3
Ttf1	3
Ttc9	3
Ttc37	3
Ttc13	3
Tssk2	3
Tssc1	3
Tspan17	3
Tsc22d1	3
Tsc2	3
Trpv2	3
Trpm4	3
Trnt1	3
Trmt6	3
Trmt44	3
Trip13	3
Trim58	3
Trim43a	3
Trim34a	3
Trim3	3
Trim17	3
Trcg1	3
Tpsab1	3
Tprg	3
Tpd52	3
Tpbpb	3
Tomm6	3
Tomm40	3
Tns4	3
Tnfsf12Tnfsf13	3
Tnfrsf1a	3
Tnfrsf19	3
Tnfrsf11a	3
Tmub2	3
Tmem92	3
Tmem63c	3
Tmem41a	3
Tmem245	3
Tmem240	3
Tmem237	3
Tmem235	3
Tmem181a	3
Tmem18	3
Tmem174	3
Tmem158	3
Tmem150c	3
Tmcc1	3
Tmc2	3
Tma7	3
Tm4sf5	3
Tlk1	3
Tiprl	3
Tiparp	3
Timm9	3
Ticrr	3
Ticam2	3
Thtpa	3
Thoc6	3
Tgm3	3
Tgds	3
Tfip11	3
Tfg	3
Tfe3	3
Tfap2d	3
Tex35	3
Tex29	3
Tex15	3
Tescl	3
Tenm4	3
Tdrp	3
Tdrd9	3
Tdp2	3
Tcte2	3
Tcl1b4	3
Tcea2	3
Tcap	3
Tbx15	3
Tbc1d7	3
Tbc1d31	3
Tbc1d2b	3
Tbc1d21	3
Tas2r105	3
Tapt1	3
Taf15	3
Tada2a	3
Tab1	3
Sytl1	3
Syt5	3
Syt4	3
Syt3	3
Sycp3	3
Susd1	3
Sun2	3
Sult1d1	3
Stxbp1	3
Stom	3
Stk38	3
Stk36	3
Stk24	3
Stk17b	3
Stard7	3
Stap2	3
Stab2	3
Stab1	3
St7	3
St6galnac2	3
St3gal2	3
Ssxb1	3
Srsf6	3
Sptbn1	3
Spsb2	3
Sprr2k	3
Sprr2h	3
Spred3	3
Spred2	3
Spp2	3
Spin4	3
Spef1	3
Spdya	3
Spc24	3
Spast	3
Spa17	3
Sox3	3
Sox13	3
Sod2	3
Soat1	3
Snx21	3
Snx12	3
Snrpg	3
Snrnp200	3
Sncb	3
Snapc3	3
Smoc1	3
Smim19	3
Slmo2	3
Slitrk3	3
Slitrk1	3
Slirp	3
Slfn9	3
Slc9a4	3
Slc7a4	3
Slc7a1	3
Slc6a7	3
Slc6a5	3
Slc6a11	3
Slc46a1	3
Slc43a3	3
Slc39a4	3
Slc38a2	3
Slc38a11	3
Slc35g3	3
Slc30a8	3
Slc2a10	3
Slc20a2	3
Slc20a1	3
Slc1a5	3
Slc1a3	3
Slc18b1	3
Slc16a4	3
Ska3	3
Siglec15	3
Siah1a	3
Shc3	3
Shc1	3
Sh3glb2	3
Sh3bgrl3	3
Sgk2	3
Sgcg	3
Setd6	3
Setd4	3
Set	3
Sertad2	3
Serpinb6e	3
Serpina5	3
Serpina3n	3
Sepp1	3
Senp8	3
Sema4g	3
Selp	3
Selenbp2	3
Secisbp2	3
Scrt1	3
Scn7a	3
Scn5a	3
Scn3a	3
Scn11a	3
Scgb1a1	3
Scarf2	3
Scaf8	3
Samd8	3
Sac3d1	3
Saa1	3
S1pr3	3
Ryr1	3
Rtp4	3
Rtkn	3
Rtcb	3
Rsph3a	3
Rsl1d1	3
Rrnad1	3
Rrh	3
Rreb1	3
Rqcd1	3
Rps8	3
Rps6kb1	3
Rps6ka2	3
Rps25	3
Rpp25l	3
Rpl35a	3
Rpl23	3
Rpl13	3
Rorb	3
Ror1	3
Rogdi	3
Rnf7	3
Rnf4	3
Rims3	3
Rhox1	3
Rhbg	3
Rhbdf1	3
Rfxap	3
Rfpl4	3
Retnla	3
Renbp	3
Rem2	3
Rel	3
Reep2	3
Recql5	3
Rcvrn	3
Rcsd1	3
Rbm4	3
Rbm28	3
Rb1cc1	3
Rassf6	3
Rarres1	3
Rapgef6	3
Raly	3
Ralgds	3
Rai2	3
Rab6b	3
Rab44	3
Rab39b	3
Rab39	3
Rab31	3
Rab13	3
Pygl	3
Pygb	3
Pycrl	3
Pxdc1	3
Ptrh1	3
Ptprj	3
Ptprf	3
Ptpdc1	3
Ptov1	3
Ptk7	3
Pth	3
Psph	3
Pspc1	3
Psors1c2	3
Psmd10	3
Psmb1	3
Psg25	3
Psd3	3
Prss41	3
Prss36	3
Prss30	3
Prss22	3
Prrg2	3
Prok1	3
Prlh	3
Prkd2	3
Prkar2a	3
Prkag3	3
Prkaca	3
Ppp1r3d	3
Ppp1r13l	3
Ppm1f	3
Polr2j	3
Poln	3
Poll	3
Pole4	3
Pola1	3
Pnpla3	3
Pnoc	3
Pno1	3
Pnn	3
Pnldc1	3
Pmf1	3
Pmepa1	3
Plxna2	3
Plekhj1	3
Plekhh2	3
Plekhg5	3
Plekha6	3
Pld4	3
Plch2	3
Pla2g6	3
Pla2g15	3
Pknox1	3
Pkib	3
Pkd2l1	3
Pip5kl1	3
Pigz	3
Phldb1	3
Phf5a	3
Phf21a	3
Phb	3
Phactr4	3
Pfkfb4	3
Pfkfb2	3
Pfas	3
Pex6	3
Pex13	3
Pdzrn4	3
Pdpn	3
Pdpk1	3
Pdp2	3
Pdp1	3
Pdgfrb	3
Pdcl2	3
Pdcd1	3
Pcx	3
Pcgf3	3
Pcdha10	3
Pbxip1	3
Parp8	3
Paqr3	3
Paox	3
Pak3	3
Paics	3
Pah	3
Pacs1	3
P2rx4	3
Oxgr1	3
Oxct2a	3
Ovol2	3
Ovch2	3
Otud6a	3
Ost4	3
Orc4	3
Olr1	3
Olfr988	3
Olfr972	3
Olfr954	3
Olfr943	3
Olfr893	3
Olfr821	3
Olfr811	3
Olfr780	3
Olfr738	3
Olfr729	3
Olfr728	3
Olfr714	3
Olfr692	3
Olfr675	3
Olfr639	3
Olfr618	3
Olfr533	3
Olfr521	3
Olfr473	3
Olfr435	3
Olfr368	3
Olfr307	3
Olfr23	3
Olfr206	3
Olfr2	3
Olfr173	3
Olfr1497	3
Olfr146	3
Olfr1431	3
Olfr1425	3
Olfr1414	3
Olfr141	3
Olfr1406	3
Olfr1396	3
Olfr1329	3
Olfr1311	3
Olfr1298	3
Olfr1288	3
Olfr1279	3
Olfr1270	3
Olfr1260	3
Olfr1218	3
Olfr111	3
Olfr1099	3
Olfr1097	3
Olfr1056	3
Olfr1045	3
Olfr1040	3
Olfr1016	3
Olfml3	3
Olfml1	3
Ogt	3
Oaz2	3
Oas1a	3
Nyap2	3
Nxph4	3
Nxnl1	3
Nup214	3
Nucb2	3
Ntrk3	3
Nrn1l	3
Nrl	3
Nrbp2	3
Nrbp1	3
Nr4a3	3
Nr1i3	3
Nptx2	3
Nptx1	3
Npff	3
Npdc1	3
Nova2	3
Nostrin	3
Nos2	3
Nos1	3
Nop56	3
Nol4	3
Nod2	3
Nme7	3
Nme6	3
Nmbr	3
Nlrp9a	3
Nkx6-2	3
Nkx2-3	3
Nkx2-2	3
Nkain4	3
Nipa2	3
Nfkbia	3
Nenf	3
Nek1	3
Ndufb4	3
Ndufaf7	3
Ndufaf5	3
Ndufa11	3
Nde1	3
Ncoa2	3
Ncf4	3
Ncam2	3
Nat10	3
Naglu	3
Nab2	3
Nab1	3
Naa16	3
Myt1l	3
Myom2	3
Myo5c	3
Myo1c	3
Myo1a	3
Mvp	3
Mvb12b	3
Mul1	3
Mtss1	3
Mtmr9	3
Mtmr11	3
Mtfmt	3
Mtf1	3
Msx3	3
Msra	3
Msl2	3
Mrps27	3
Mrps18a	3
Mrpl44	3
Mrpl35	3
Mroh7	3
Mr1	3
mmu-mir-7652	3
mmu-mir-761	3
mmu-mir-7089	3
mmu-mir-7042	3
mmu-mir-7032	3
mmu-mir-687	3
mmu-mir-501	3
mmu-mir-23a	3
mmu-mir-1968	3
mmu-mir-188	3
Mmp21	3
Mmp12	3
Minpp1	3
Mill1	3
Mgll	3
Mfsd10	3
Mex3b	3
Mettl5	3
Meig1	3
Med17	3
Med15	3
Med10	3
Mdp1	3
Mdh1	3
Mctp2	3
Mcm3	3
Mat1a	3
Mast4	3
Marveld3	3
Mapre2	3
Mapkapk2	3
Mapk14	3
Mapk1	3
Map2k5	3
Map2k4	3
Map2	3
Maml2	3
Mageb3	3
Maf1	3
Mad2l1bp	3
Macc1	3
Lzts1	3
Lyst	3
Lsm11	3
Lrtm2	3
Lrrn4	3
Lrrc4	3
Lrrc25	3
Lrrc14	3
Lrit1	3
Lpin1	3
Loxl4	3
Lnpep	3
Lmo3	3
Lmln	3
Lman1l	3
Llgl2	3
Llgl1	3
Lix1l	3
Lgr4	3
Lgi1	3
Lfng	3
Lbr	3
Lats1	3
Lactbl1	3
L3mbtl2	3
Krtap3-1	3
Krtap26-1	3
Krtap17-1	3
Krtap1-4	3
Krt16	3
Kng2	3
Kmt2c	3
Klra3	3
Klk8	3
Klhdc8b	3
Klhdc10	3
Klf14	3
Kl	3
Kif22	3
Kif21b	3
Kif21a	3
Kif19a	3
Khnyn	3
Kdm8	3
Kdm1b	3
Kcnn3	3
Kcnk10	3
Kcnj5	3
Kcnj14	3
Kcng2	3
Kbtbd13	3
Kat2a	3
Kars	3
Jmjd7	3
Jazf1	3
Itpr1	3
Itm2b	3
Itk	3
Itgb1	3
Itfg3	3
Islr2	3
Irs3	3
Irf9	3
Iqgap3	3
Iqcg	3
Intu	3
Ints9	3
Insl3	3
Il7	3
Il4i1	3
Il4	3
Il22ra2	3
Il21r	3
Il1rl2	3
Il18r1	3
Il17re	3
Il17ra	3
Il12rb2	3
Igfbp1	3
Ift80	3
Ift140	3
Icam2	3
Hus1	3
Htr1a	3
Hspa12b	3
Hsdl2	3
Hsd17b13	3
Hsd17b11	3
Hoxd1	3
Hormad2	3
Hook2	3
Homer3	3
Hmgn1	3
Hmgcr	3
Hip1	3
Hhat	3
Hexb	3
Hexa	3
Hes7	3
Hectd1	3
Hdac9	3
Hbp1	3
Hbb-y	3
Haus6	3
Hao2	3
Hand2	3
H2-L	3
H2-DMb2	3
H2-DMb1	3
Gzma	3
Gucy1a2	3
Gtpbp3	3
Gtf2a1l	3
Gspt2	3
Grin2b	3
Grid1	3
Gria1	3
Grap	3
Gpx2	3
Gprc5a	3
Gpr81	3
Gpr61	3
Gpr50	3
Gpr39	3
Gpr22	3
Gpr176	3
Gpr160	3
Gpr157	3
Gpi1	3
Gpha2	3
Gpatch2	3
Gpaa1	3
Gp49a	3
Golga1	3
Gng12	3
Gnb5	3
Gnai2	3
Gm960	3
Gm813	3
Gm6927	3
Gm5936	3
Gm5617	3
Gm5549	3
Gm5531	3
Gm5127	3
Gm4937	3
Gm2913	3
Gm19668	3
Gm16501	3
Gm101	3
Glyctk	3
Glt1d1	3
Glra4	3
Gla	3
Gjd4	3
Gjd3	3
Gja8	3
Gja6	3
Ghr	3
Gh	3
Ggps1	3
Gfra2	3
Gcc1	3
Gatad1	3
Gata1	3
Galt	3
Galnt1	3
Gal3st2	3
Gabrd	3
Gabarap	3
Fzd7	3
Fzd6	3
Fzd4	3
Fxyd3	3
Fut4	3
Fubp3	3
Fras1	3
Fpgt	3
Foxo4	3
Foxo3	3
Foxn4	3
Foxl2	3
Foxj1	3
Foxh1	3
Foxe1	3
Fntb	3
Fndc8	3
Flt3	3
Fktn	3
Fkbp7	3
Fis1	3
Fgl1	3
Fgd6	3
Ferd3l	3
Fech	3
Fcgrt	3
Fcgr2b	3
Fcer2a	3
Fbxo28	3
Fbxo2	3
Fbln5	3
Fbln1	3
Fanca	3
Fam92a	3
Fam78b	3
Fam19a3	3
Fam163a	3
Fam162a	3
Fam154b	3
Fam134a	3
Fam107a	3
Fam101b	3
Faim3	3
Fads3	3
Evc2	3
Etfdh	3
Esyt3	3
Esp23	3
Eri2	3
Eps8l2	3
Epb4.1l1	3
Epas1	3
Ep300	3
Eomes	3
Entpd4	3
Elovl5	3
Egln3	3
Efcab6	3
Edn1	3
Eci3	3
Ebf3	3
Ears2	3
Ear14	3
E2f6	3
E030030I06Rik	3
E030002O03Rik	3
Dynlt1a	3
Duxbl1	3
Dus1l	3
Dupd1	3
Dtx3l	3
Dst	3
Dpyd	3
Dpep3	3
Doxl2	3
Dolpp1	3
Dock3	3
Dock10	3
Doc2g	3
Dnmbp	3
Dnm1	3
Dnase2a	3
Dnase1l3	3
Dnajc21	3
Dnajc1	3
Dnah6	3
Dmd	3
Dlgap5	3
Dlg2	3
Dleu7	3
Dhx8	3
Dhrs9	3
Dgcr8	3
Depdc7	3
Defb50	3
Defb23	3
Defb14	3
Dedd	3
Ddx54	3
Ddx27	3
Ddo	3
Ddn	3
Dcun1d4	3
Dcps	3
Dazl	3
Dact1	3
D730048I06Rik	3
D330045A20Rik	3
D1Ertd622e	3
D10Bwg1379e	3
Cyth4	3
Cyp4a10	3
Cyp2j9	3
Cyp2j6	3
Cyb5r1	3
Cyb561	3
Cxcl15	3
Ctsll3	3
Ctps2	3
Csf3r	3
Crip3	3
Crbn	3
Cpsf3	3
Cpne5	3
Cpne1	3
Cpeb4	3
Cpd	3
Cox7b	3
Cox4i1	3
Cops8	3
Cops5	3
Commd4	3
Col6a4	3
Col4a6	3
Col15a1	3
Col14a1	3
Coil	3
Cog2	3
Cntln	3
Cntfr	3
Cntf	3
Cnp	3
Cnot7	3
Cngb3	3
Cngb1	3
Cnbp	3
Cmtm5	3
Cmip	3
Cmah	3
Clstn3	3
Clptm1	3
Clpp	3
Clec4g	3
Clec2l	3
Clec1b	3
Cldn17	3
Cldn15	3
Clcn3	3
Cisd2	3
Cir1	3
Cib1	3
Chst7	3
Chst3	3
Chrnb1	3
Chrna3	3
Chfr	3
Chd6	3
Chd1l	3
Chchd6	3
Chadl	3
Cfdp1	3
Ces3a	3
Ces1f	3
Cep19	3
Celf4	3
Ceacam19	3
Cdkal1	3
Cdk7	3
Cdk20	3
Cdc20b	3
Cd74	3
Cd63	3
Cd46	3
Cd209b	3
Cct6b	3
Ccpg1os	3
Ccp110	3
Ccdc93	3
Ccdc86	3
Ccdc63	3
Ccdc33	3
Ccdc23	3
Ccdc176	3
Ccdc162	3
Ccdc144b	3
Ccdc13	3
Ccdc127	3
Ccdc125	3
Ccdc101	3
Cbx6	3
Cbfa2t3	3
Catsper3	3
Casp4	3
Capza1	3
Capn1	3
Cacna1d	3
Cabyr	3
C4bp	3
C3	3
C2cd2	3
C1d	3
Brip1	3
Bpifb9a	3
Bpgm	3
Bod1l	3
Bicd1	3
Bicc1	3
Best1	3
Bdh1	3
Bcas3	3
BC051665	3
BC049352	3
BC037034	3
BC026590	3
BC026585	3
BC016423	3
BC005537	3
Bbs10	3
BB287469	3
Bag5	3
Bad	3
B3gnt6	3
B230217C12Rik	3
Axl	3
Atp6v1c2	3
Atp6v0b	3
Atp5k	3
Atp2c1	3
Atg9b	3
Atg9a	3
Atg13	3
Ass1	3
Asna1	3
Asf1a	3
Ascc1	3
Asb1	3
Asah1	3
Arpp19	3
Arl5b	3
Arih1	3
Arhgef25	3
Arhgap17	3
Arfrp1	3
Arf6	3
Arap2	3
Appl2	3
Apopt1	3
Apol7e	3
Apol6	3
Apoe	3
Apoc4	3
Apip	3
Api5	3
Apeh	3
Anxa13	3
Anxa10	3
Ankrd24	3
Ankrd23	3
Ankrd10	3
Angel1	3
Amy2a2	3
Amotl2	3
Amer3	3
Alkbh3	3
Alg9	3
Aldh8a1	3
Aldh1l1	3
Akt2	3
Akr7a5	3
Akr1b8	3
Aipl1	3
Aim2	3
Afap1l2	3
AF366264	3
Aebp2	3
Adss	3
Adrb2	3
Adprhl2	3
Adipor1	3
Adcyap1	3
Adcy1	3
Adck4	3
Adamts7	3
Adam34	3
Adam25	3
Adam1b	3
Actl11	3
Acss1	3
Acsl3	3
Acrbp	3
Acpl2	3
Acd	3
Acad12	3
Acad11	3
Abhd1	3
Abcd4	3
Abcd2	3
Abcc5	3
Abcc12	3
Aamp	3
Aamdc	3
Aadac	3
A530032D15Rik	3
A330021E22Rik	3
A1bg	3
9430069I07Rik	3
4933436I01Rik	3
4933434I20Rik	3
4933433C11Rik	3
4933416I08Rik	3
4932411E22Rik	3
4930544D05Rik	3
4921507P07Rik	3
3632451O06Rik	3
3110062M04Rik	3
2810408A11Rik	3
2810007J24Rik	3
2410137M14Rik	3
2410124H12Rik	3
2310014L17Rik	3
2310003H01Rik	3
2210010C04Rik	3
1700042G07Rik	3
1700029P11Rik	3
1700018B08Rik	3
1700007B14Rik	3
1600015I10Rik	3
1110059G10Rik	3
1110017D15Rik	3
Zzz3	2
Zw10	2
Zswim6	2
Zswim5	2
Zscan4b	2
Zscan26	2
Zscan2	2
Zp2	2
Zp1	2
Znrf4	2
Znrf3	2
Znrd1as	2
Znrd1	2
Znhit6	2
Zmynd15	2
Zmym4	2
Zmym3	2
Zmym2	2
Zmiz2	2
Zmat5	2
Zmat4	2
Zkscan8	2
Zkscan7	2
Zim1	2
Zik1	2
Zic1	2
Zfy1	2
Zfr2	2
Zfp949	2
Zfp94	2
Zfp935	2
Zfp931	2
Zfp873	2
Zfp867	2
Zfp846	2
Zfp831	2
Zfp825	2
Zfp809	2
Zfp800	2
Zfp78	2
Zfp771	2
Zfp770	2
Zfp764	2
Zfp758	2
Zfp738	2
Zfp710	2
Zfp706	2
Zfp703	2
Zfp692	2
Zfp688	2
Zfp68	2
Zfp668	2
Zfp658	2
Zfp653	2
Zfp648	2
Zfp644	2
Zfp641	2
Zfp639	2
Zfp619	2
Zfp617	2
Zfp609	2
Zfp605	2
Zfp57	2
Zfp558	2
Zfp541	2
Zfp473	2
Zfp454	2
Zfp449	2
Zfp429	2
Zfp354c	2
Zfp352	2
Zfp346	2
Zfp296	2
Zfp260	2
Zfp251	2
Zfp236	2
Zfp219	2
Zfp217	2
Zfp212	2
Zfp202	2
Zfp185	2
Zfp182	2
Zfp146	2
Zfp14	2
Zfp120	2
Zfp12	2
Zfp1	2
Zfml	2
Zfc3h1	2
Zfand5	2
Zdhhc5	2
Zdhhc23	2
Zdhhc22	2
Zdhhc17	2
Zdhhc11	2
Zdbf2	2
Zcwpw1	2
Zcrb1	2
Zcchc9	2
Zcchc4	2
Zcchc3	2
Zcchc12	2
Zc3h8	2
Zc3h4	2
Zc3h18	2
Zc3h15	2
Zc3h13	2
Zc3h12b	2
Zc3h10	2
Zc2hc1b	2
Zbtb8os	2
Zbtb8a	2
Zbtb49	2
Zbtb38	2
Zbtb37	2
Zbtb3	2
Zbtb18	2
Zbtb1	2
Zbed6	2
Zbbx	2
Zan	2
Ywhaq	2
Ythdc1	2
Ypel4	2
Ypel2	2
Yod1	2
Yipf3	2
Yeats4	2
Ybx3	2
Ybx1	2
Yap1	2
Yae1d1	2
Xylt1	2
Xrcc5	2
Xrcc3	2
Xpo7	2
Xpo4	2
Xlr3a	2
Xk	2
Xcr1	2
Wrn	2
Wrap73	2
Wnt7a	2
Wnt5b	2
Wnt5a	2
Wnt10a	2
Wnk4	2
Wisp2	2
Wipf2	2
Wif1	2
Whsc1	2
Wfdc6b	2
Wfdc17	2
Wfdc11	2
Wdr90	2
Wdr86	2
Wdr82	2
Wdr78	2
Wdr75	2
Wdr7	2
Wdr59	2
Wdr54	2
Wdr53	2
Wdr48	2
Wdr46	2
Wdr45	2
Wdr34	2
Wdr20	2
Wdr12	2
Wdfy3	2
Wdfy2	2
Wbscr27	2
Wbscr17	2
Wasl	2
Wasf3	2
Vwf	2
Vwa8	2
Vwa2	2
Vwa1	2
Vstm2l	2
Vsig8	2
Vps53	2
Vps39	2
Vps37b	2
Vps18	2
Vps11	2
Vnn1	2
Vmn2r95	2
Vmn2r88	2
Vmn2r81	2
Vmn2r68	2
Vmn2r66	2
Vmn2r58	2
Vmn2r54	2
Vmn2r5	2
Vmn2r31	2
Vmn2r27	2
Vmn2r23	2
Vmn2r14	2
Vmn2r117	2
Vmn2r110	2
Vmn2r109	2
Vmn2r106	2
Vmn2r101	2
Vmn1r89	2
Vmn1r83	2
Vmn1r82	2
Vmn1r81	2
Vmn1r8	2
Vmn1r77	2
Vmn1r74	2
Vmn1r72	2
Vmn1r71	2
Vmn1r69	2
Vmn1r66	2
Vmn1r52	2
Vmn1r51	2
Vmn1r49	2
Vmn1r45	2
Vmn1r44	2
Vmn1r4	2
Vmn1r236	2
Vmn1r230	2
Vmn1r227	2
Vmn1r222	2
Vmn1r217	2
Vmn1r214	2
Vmn1r211	2
Vmn1r210	2
Vmn1r207-ps	2
Vmn1r202	2
Vmn1r197	2
Vmn1r194	2
Vmn1r186	2
Vmn1r185	2
Vmn1r180	2
Vmn1r174	2
Vmn1r17	2
Vmn1r160	2
Vmn1r121	2
Vmn1r12	2
Vkorc1	2
Vipr2	2
Vill	2
Vil1	2
Vgll3	2
Vcpip1	2
Vcam1	2
Vav1	2
Vat1	2
Vapb	2
Vangl2	2
Vamp5	2
Vamp1	2
V1rd18	2
Uxs1	2
Uts2r	2
Utp6	2
Utp20	2
Utp14b	2
Utp11l	2
Uspl1	2
Usp8	2
Usp53	2
Usp5	2
Usp48	2
Usp46	2
Usp43	2
Usp42	2
Usp39	2
Usp37	2
Usp29	2
Usp27x	2
Usp21	2
Usp2	2
Usp16	2
Usp13	2
Uroc1	2
Urgcp	2
Urah	2
Uqcrq	2
Uqcrh	2
Uqcrfs1	2
Uqcr11	2
Uqcc2	2
Upf3a	2
Upf2	2
Upb1	2
Unkl	2
Unc13a	2
Unc119b	2
Uimc1	2
Uhrf2	2
Ugt3a1	2
Uggt1	2
Ucp1	2
Ucma	2
Uck2	2
Uchl3	2
Ubqln3	2
Ubqln1	2
Ubp1	2
Ubn1	2
Ubl4a	2
Ubl4	2
Ubiad1	2
Ube4b	2
Ube2s	2
Ube2m	2
Uba6	2
Uap1	2
Uaca	2
U2surp	2
U2af2	2
Tysnd1	2
Tyms	2
Txndc16	2
Txn2	2
Txlnb	2
Txk	2
Twist2	2
Twist1	2
Tvp23b	2
Tulp4	2
Tulp3	2
Tubgcp5	2
Tubg1	2
Tubb4a	2
Tubb2a	2
Tub	2
Ttyh3	2
Ttpa	2
Ttll12	2
Tti2	2
Ttc9c	2
Ttc7b	2
Ttc39b	2
Ttc30a1	2
Ttc24	2
Ttc21a	2
Ttc18	2
Ttc16	2
Ttc1	2
Ttbk2	2
Tsta3	2
Tsr2	2
Tspyl2	2
Tspo	2
Tspan31	2
Tspan15	2
Tspan1	2
Tslp	2
Tshz3	2
Tsga13	2
Tsen34	2
Tsacc	2
Trrap	2
Trpv5	2
Trpv1	2
Trps1	2
Trpm5	2
Trpc7	2
Trpc3	2
Trpc1	2
Trpa1	2
Trp53i11	2
Trmt61a	2
Trmt13	2
Trmt10b	2
Trmt10a	2
Trmt1	2
Trip11	2
Triml2	2
Trim67	2
Trim62	2
Trim60	2
Trim56	2
Trim55	2
Trim47	2
Trim43c	2
Trim43b	2
Trim41	2
Trim37	2
Trim33	2
Trim30b	2
Trim30a	2
Trim29	2
Trim23	2
Treml2	2
Trem3	2
Treh	2
Trat1	2
Trappc2l	2
Trappc11	2
Traf7	2
Traf5	2
Trabd	2
Tpt1	2
Tpsb2	2
Tpra1	2
Tpm3	2
Tph1	2
Tpd52l1	2
Tox2	2
Tor1aip2	2
Topbp1	2
Top2a	2
Tomm22	2
Tom1	2
Toe1	2
Tob1	2
Tnrc6c	2
Tnrc6a	2
Tnp1	2
Tnks1bp1	2
Tnks	2
Tnk2	2
Tnip2	2
Tnfsf8	2
Tnfsf18	2
Tnfsf14	2
Tnfsf10	2
Tnfrsf4	2
Tnfrsf1b	2
Tnfrsf14	2
Tnfrsf12a	2
Tnfrsf11b	2
Tnfaip8l3	2
Tnfaip8l1	2
Tnc	2
Tmx1	2
Tmsb4x	2
Tmsb10	2
Tmprss4	2
Tmprss3	2
Tmod1	2
Tmem95	2
Tmem9	2
Tmem8c	2
Tmem86a	2
Tmem81	2
Tmem80	2
Tmem72	2
Tmem71	2
Tmem68	2
Tmem66	2
Tmem65	2
Tmem55a	2
Tmem54	2
Tmem43	2
Tmem37	2
Tmem30b	2
Tmem234	2
Tmem229a	2
Tmem223	2
Tmem222	2
Tmem216	2
Tmem213	2
Tmem212	2
Tmem208	2
Tmem206	2
Tmem205	2
Tmem201	2
Tmem200b	2
Tmem198b	2
Tmem196	2
Tmem189	2
Tmem178b	2
Tmem178	2
Tmem177	2
Tmem176a	2
Tmem161b	2
Tmem160	2
Tmem154	2
Tmem14c	2
Tmem141	2
Tmem139	2
Tmem130	2
Tmem108	2
Tmed6	2
Tmed10	2
Tmco6	2
Tmco4	2
Tmco2	2
Tmc8	2
Tmc7	2
Tm9sf4	2
Tm9sf1	2
Tm6sf2	2
Tm4sf4	2
Tm4sf20	2
Tm2d2	2
Tlx3	2
Tlr8	2
Tlr6	2
Tlr5	2
Tlr12	2
Tlk2	2
Tldc1	2
Tkt	2
Timm8a2	2
Timm8a1	2
Timm10b	2
Tigd5	2
Thumpd1	2
Thsd7a	2
Thsd4	2
Thsd1	2
Thoc5	2
Thnsl2	2
Them6	2
Theg	2
Thbs4	2
Thap7	2
Thap4	2
Thap3	2
Tha1	2
Tgif2lx1	2
Tgfbr2	2
Tgfb1i1	2
Tg	2
Tfec	2
Tfcp2	2
Tex9	2
Tex36	2
Tex24	2
Tex10	2
Tespa1	2
Tesc	2
Tenm2	2
Ten1	2
Tekt5	2
Tekt4	2
Tek	2
Tecpr2	2
Tec	2
Tead2	2
Tdrd3	2
Tdpoz4	2
Tdpoz1	2
Tdp1	2
Tcte1	2
Tcp11l1	2
Tcp10c	2
Tcof1	2
Tcl1b3	2
Tcirg1	2
Tcf7l2	2
Tcf25	2
Tcf20	2
Tcerg1l	2
Tcerg1	2
Tceb2	2
Tceb1	2
Tceanc2	2
Tceal3	2
Tbxas1	2
Tbx6	2
Tbx4	2
Tbx20	2
Tbx10	2
Tbrg4	2
Tbr1	2
Tbpl2	2
Tbp	2
Tbl2	2
Tbl1xr1	2
Tbkbp1	2
Tbc1d9	2
Tbc1d8b	2
Tbc1d22b	2
Tbc1d22a	2
Tbc1d2	2
Tbc1d19	2
Tbc1d16	2
Tbc1d15	2
Tbc1d14	2
Tbc1d13	2
Tbc1d12	2
Tbc1d10a	2
Tbata	2
Tatdn3	2
Tatdn2	2
Tas2r136	2
Tas2r130	2
Tas2r125	2
Tas2r123	2
Tas2r117	2
Tas2r116	2
Tas2r108	2
Tas2r106	2
Tas2r102	2
Tars2	2
Tango2	2
Taldo1	2
Taf6l	2
Taf5l	2
Taf4a	2
Taf12	2
Tada2b	2
Tacc1	2
Tac4	2
Tac1	2
Taar9	2
Taar8c	2
Taar8b	2
Taar7d	2
Taar6	2
Taar2	2
T2	2
T	2
Sytl3	2
Syt6	2
Sypl2	2
Synpo2	2
Syngr3	2
Syngap1	2
Syndig1l	2
Sync	2
Syn3	2
Syn2	2
Sycn	2
Sybu	2
Swap70	2
Svs6	2
Svs5	2
Svs3b	2
Svs3a	2
Svopl	2
Svip	2
Svep1	2
Suv420h1	2
Surf1	2
Supv3l1	2
Sumo2	2
Sult2a2	2
Sult1e1	2
Sult1a1	2
Sulf2	2
Suco	2
Styx	2
Stxbp3a	2
Stx6	2
Stx5a	2
Stx3	2
Stx18	2
Stx17	2
Stub1	2
Stt3a	2
Strn3	2
Strip1	2
Strc	2
Stra8	2
Ston1	2
Stoml2	2
Stk4	2
Stk32b	2
Stk3	2
Stk11ip	2
Stk11	2
Steap2	2
Stc1	2
Stat5b	2
Stat4	2
Stard10	2
Stambpl1	2
Stam	2
Stag2	2
Stac2	2
Stac	2
St6gal2	2
Ssxb10	2
Ssx2ip	2
Sstr1	2
Ssr2	2
Ssna1	2
Ssc5d	2
Ssbp2	2
Ssb	2
Ss18l1	2
Srsf5	2
Srrd	2
Srpk3	2
Srpk2	2
Srpk1	2
Srp54a	2
Srek1ip1	2
Srebf2	2
Srebf1	2
Srd5a2	2
Srcin1	2
Src	2
Sqstm1	2
Spty2d1	2
Sptssb	2
Spryd7	2
Spry4	2
Spry3	2
Sprr2f	2
Sprr2a1	2
[truncated: 12,334 more rows]

## Sheet: S5971.vs.Cell
Gene	sgRNAs_Freq
Tmem154	5
Tbck	5
Smok3a	5
Smim3	5
Nub1	5
Gstz1	5
Ganc	5
Gabrb2	5
Cplx4	5
Col6a5	5
Atp2a1	5
Adcy6	5
4930578C19Rik	5
Znhit2	4
Zkscan4	4
Zfp810	4
Zcchc6	4
Wdr17	4
Wbscr27	4
Vwa5b2	4
Vmn2r71	4
Vmn2r4	4
Vmn2r111	4
Vmn1r60	4
Usp37	4
Usp25	4
Ulbp1	4
Uchl4	4
Tuft1	4
Ttc5	4
Ttc39c	4
Ttc24	4
Tssk3	4
Tsr1	4
Tsga10	4
Trpm8	4
Trmt6	4
Trip11	4
Tprgl	4
Tnni2	4
Tmprss2	4
Tmem65	4
Tmem51	4
Tmem139	4
Tmem120b	4
Tmem11	4
Thpo	4
Tgds	4
Tfcp2	4
Sun2	4
Stpg1	4
Stk4	4
Stk30	4
Ssbp2	4
Spsb4	4
Spop	4
Spaca3	4
Sp110	4
Slc9a3	4
Slc39a10	4
Slc25a29	4
Sin3a	4
Shf	4
Sh3gl3	4
Sh3bp4	4
Serpina12	4
Scgb3a1	4
Scamp3	4
Sbspon	4
Samd7	4
Sacm1l	4
Rtn4ip1	4
Rps15	4
Rock1	4
Rfng	4
Rassf4	4
Rad54b	4
Rab5b	4
Qrich2	4
Ptgs2	4
Prkx	4
Ppp3cb	4
Pon1	4
Pin4	4
Pin1rt1	4
Pgk2	4
Pfn4	4
Pcdhb10	4
Pcbp3	4
Paxbp1	4
Pard6b	4
Otogl	4
Otof	4
Olfr826	4
Olfr770	4
Olfr695	4
Olfr675	4
Olfr390	4
Olfr361	4
Olfr33	4
Olfr281	4
Olfr214	4
Olfr1508	4
Olfr1461	4
Olfr1340	4
Olfr1238	4
Olfr1143	4
Ntrk3	4
Nt5dc3	4
Nsmf	4
Nop16	4
Ndufb7	4
Nbeal2	4
Mmp8	4
Mapk1	4
Man2b2	4
Magea2	4
LOC100504608	4
Lmtk2	4
Krt10	4
Kptn	4
Kmt2d	4
Klf14	4
Kif26b	4
Kcnh5	4
Irf3	4
Ing1	4
Impdh1	4
Il22	4
Hus1b	4
Hoxd1	4
Hgf	4
H2-D1	4
Gpr75	4
Gpr176	4
Gnpda2	4
Gm9994	4
Gm5938	4
Gm4567	4
Gm17384	4
Glt8d2	4
Gas2l2	4
Galnt10	4
Foxp1	4
Fli1	4
Fbxw15	4
Fam83b	4
Fam57b	4
Fam210a	4
Fam132a	4
Fam102a	4
Evi5l	4
Esp24	4
Erich1	4
Enox2	4
Elac1	4
Eid1	4
Duoxa1	4
Dtx2	4
Doxl2	4
Doc2a	4
Dlx2	4
Dhx36	4
Dhrs1	4
Dennd2a	4
Dcaf15	4
Dach2	4
Cytip	4
Cyp3a41a	4
Cyb5r4	4
Cst12	4
Cryga	4
Coq10a	4
Commd5	4
Cnrip1	4
Cmip	4
Clpsl2	4
Cldn10	4
Clcn6	4
Cidec	4
Cgref1	4
Cdk5r2	4
Cdh17	4
Cd209d	4
Cd180	4
Ccr5	4
Ccdc130	4
Casp2	4
C2cd2	4
Bub1	4
Birc7	4
Bhlhe40	4
BC048644	4
Baz2b	4
Bag2	4
B4galt1	4
Atxn7l1	4
Atp1a4	4
Atad2b	4
Asap1	4
Armcx4	4
Apob	4
Amph	4
Afap1	4
Adrb1	4
Adh7	4
9230112D13Rik	4
4930451C15Rik	4
4930430A15Rik	4
3830406C13Rik	4
2310022A10Rik	4
1700047I17Rik2	4
Zxdc	3
Zswim3	3
Zscan4d	3
Zranb1	3
Znrd1as	3
Zmynd8	3
Zkscan5	3
Zic4	3
Zfy1	3
Zfp941	3
Zfp940	3
Zfp9	3
Zfp874a	3
Zfp850	3
Zfp830	3
Zfp791	3
Zfp777	3
Zfp750	3
Zfp687	3
Zfp617	3
Zfp612	3
Zfp61	3
Zfp583	3
Zfp52	3
Zfp518a	3
Zfp503	3
Zfp449	3
Zfp444	3
Zfp37	3
Zfp334	3
Zfp326	3
Zfp316	3
Zfp30	3
Zfp251	3
Zfp128	3
Zfp11	3
Zfhx4	3
Zfand2a	3
Zdhhc9	3
Zc3hc1	3
Zc3h6	3
Zc3h12b	3
Zbtb8b	3
Zbtb43	3
Zbtb18	3
Zbtb10	3
Zbed6	3
Ythdf2	3
Ypel4	3
Ypel2	3
Yipf7	3
Yif1b	3
Xylt1	3
Xrcc2	3
Xpo6	3
Xpc	3
Xirp1	3
Xcr1	3
Wwp2	3
Wscd1	3
Wrnip1	3
Wrap53	3
Wnt9b	3
Wnt2b	3
Wnk2	3
Wipf3	3
Wfdc11	3
Wee2	3
Wee1	3
Wdr74	3
Wdr54	3
Wdr36	3
Wdpcp	3
Wbp2nl	3
Wac	3
Vwc2	3
Vwa8	3
Vps51	3
Vps25	3
Vmn2r91	3
Vmn2r113	3
Vmn2r105	3
Vmn1r88	3
Vmn1r8	3
Vmn1r77	3
Vmn1r72	3
Vmn1r66	3
Vmn1r65	3
Vmn1r57	3
Vmn1r4	3
Vmn1r35	3
Vmn1r193	3
Vmn1r168	3
Vmn1r13	3
Vkorc1l1	3
Vill	3
Vdac3	3
Vamp7	3
Vamp2	3
V1ra8	3
Uvssa	3
Utp18	3
Uspl1	3
Usp9x	3
Usp7	3
Usp21	3
Usp12	3
Uqcrh	3
Upk3bl	3
Unc5d	3
Unc5b	3
Uhrf2	3
Ugt2b5	3
Ugt2b34	3
Ugp2	3
Ufsp2	3
Uck1	3
Ubxn7	3
Ubxn2a	3
Ubr5	3
Ubn2	3
Ube4b	3
Ube3a	3
Ube2e1	3
Ubash3a	3
Tyw3	3
Txndc8	3
Ttn	3
Ttc30a2	3
Tst	3
Tspan31	3
Tsg101	3
Tsc22d2	3
Trpv2	3
Trps1	3
Trp53rk	3
Tro	3
Trmt2a	3
Trmt10b	3
Trip12	3
Triml2	3
Trim8	3
Trim7	3
Trim31	3
Trib3	3
Trhr	3
Trerf1	3
Trappc1	3
Trap1	3
Trabd	3
Tpo	3
Tpmt	3
Tox4	3
Tomm6	3
Tomm40l	3
Tnrc6c	3
Tnp2	3
Tnnt2	3
Tnks	3
Tnip2	3
Tnfaip8l2	3
Tnf	3
Tmtc1	3
Tmod2	3
Tmem95	3
Tmem92	3
Tmem57	3
Tmem47	3
Tmem41b	3
Tmem259	3
Tmem25	3
Tmem247	3
Tmem239	3
Tmem232	3
Tmem231	3
Tmem221	3
Tmem212	3
Tmem202	3
Tmem181a	3
Tmem167b	3
Tmem130	3
Tmem106c	3
Tmcc2	3
Tmc1	3
Tmbim4	3
Tma16	3
Tm7sf3	3
Tktl1	3
Tk2	3
Timm23	3
Timd4	3
Tigd5	3
Tigd2	3
Themis2	3
Tgtp1	3
Tfpi2	3
Tfap2a	3
Tex26	3
Tekt3	3
Tec	3
Tead4	3
Tead2	3
Tdp1	3
Tcp10b	3
Tcerg1l	3
Tcam1	3
Tbx4	3
Tbcb	3
Tbc1d9b	3
Tbc1d16	3
Taz	3
Tax1bp3	3
Tas2r123	3
Tas2r119	3
Tas2r117	3
Tas2r108	3
Tas2r103	3
Taok2	3
Tab2	3
Taar7d	3
Synrg	3
Syngr1	3
Syne2	3
Syn3	3
Syn2	3
Syce3	3
Swap70	3
Sv2b	3
Suv39h1	3
Susd4	3
Susd2	3
Susd1	3
Surf1	3
Suox	3
Sun5	3
Sult5a1	3
Sult1a1	3
Sugt1	3
Stxbp2	3
Stx17	3
Stx12	3
Strip2	3
Strap	3
Stra13	3
Stoml2	3
Stom	3
Stk32c	3
Stk19	3
Stk17b	3
Stat5a	3
St8sia5	3
St7	3
St6gal2	3
St3gal1	3
Srrm3	3
Srd5a3	3
Srcin1	3
Spty2d1	3
Spry1	3
Spint3	3
Spink7	3
Spink3	3
Spink2	3
Spidr	3
Spi1	3
Spdef	3
Spata6	3
Spata31	3
Spata1	3
Sp2	3
Sox3	3
Sox13	3
Socs5	3
Sntg2	3
Sntb2	3
Snta1	3
Snrpd2	3
Snrnp200	3
Sncaip	3
Smyd2	3
Sms	3
Smr3a	3
Smoc2	3
Smo	3
Smim22	3
Smg8	3
Smc5	3
Smc2	3
Slx4	3
Slco3a1	3
Slco1a5	3
Slc8a1	3
Slc7a11	3
Slc7a10	3
Slc6a8	3
Slc5a12	3
Slc5a1	3
Slc4a7	3
Slc4a10	3
Slc44a5	3
Slc40a1	3
Slc3a1	3
Slc35g2	3
Slc35f4	3
Slc35c1	3
Slc30a2	3
Slc2a3	3
Slc27a4	3
Slc27a1	3
Slc26a4	3
Slc25a33	3
Slc25a30	3
Slc25a10	3
Slc1a4	3
Slc19a2	3
Slc17a6	3
Slamf8	3
Slamf1	3
Sla2	3
Skint7	3
Skap1	3
Sipa1l3	3
Shroom2	3
Shroom1	3
Shq1	3
Shisa4	3
Shcbp1	3
Shank2	3
Sh3glb2	3
Sh3bp5	3
Sh3bgrl3	3
Sh3bgrl2	3
Sh2d4b	3
Sgk1	3
Sgip1	3
Sgcz	3
Sfxn4	3
Sf3b5	3
Sf3a2	3
Sesn2	3
Serpinb5	3
Serpinb2	3
Serpinb11	3
Serpina3n	3
Serpina1d	3
Serinc2	3
Serf1	3
Senp6	3
Sema6d	3
Sema5b	3
Sema3e	3
Sectm1b	3
Sec23a	3
Sec16b	3
Sdk2	3
Sdk1	3
Sdha	3
Scn11a	3
Scn10a	3
Scg3	3
Scd4	3
Scaper	3
Scamp2	3
Sbf1	3
Sbds	3
Sart1	3
Samt2	3
Samm50	3
Sall2	3
Sae1	3
Sacs	3
Saal1	3
S1pr3	3
S100a9	3
Rybp	3
Rwdd2b	3
Runx1	3
Rufy3	3
Rtn4rl1	3
Rsl1d1	3
Rrm2	3
Rrbp1	3
Rras2	3
Rragd	3
Rraga	3
Rps26	3
Rps15a	3
Rpl8	3
Rpl4	3
Rpl36a	3
Rpl23	3
Rpl18a	3
Rnmt	3
Rnf2	3
Rnf182	3
Rnf130	3
Rnase12	3
Rmnd5a	3
Ripk1	3
Ribc2	3
Rhox3a	3
Rhot2	3
Rgs8	3
Rgs16	3
Rgs1	3
Rfx8	3
Rex2	3
Reck	3
Rdh10	3
Rcor2	3
Rcan1	3
Rbpjl	3
Rbp2	3
Rbmxl1	3
Rbm4b	3
Rbm46	3
Rasl2-9	3
Rasgrp4	3
Rasgrp3	3
Rasd2	3
Rapgefl1	3
Rapgef1	3
Rangrf	3
Rai2	3
Rai1	3
Rad52	3
Rad23b	3
Rad21l	3
Rad1	3
Rab6b	3
Rab6a	3
Rab4b	3
Rab44	3
Rab36	3
Rab2b	3
Rab17	3
Rab13	3
Rab11fip4	3
Qrsl1	3
Qpctl	3
Pydc3	3
Pwwp2a	3
Pvrl3	3
Purb	3
Ptpru	3
Ptpn21	3
Ptp4a3	3
Ptgr2	3
Ptar1	3
Psmg4	3
Psme4	3
Psmc4	3
Psg22	3
Psg21	3
Prx	3
Prss50	3
Prss42	3
Prss40	3
Prss38	3
Prr5	3
Prr14l	3
Prps2	3
Prpf8	3
Prox1	3
Prok2	3
Procr	3
Prob1	3
Prmt2	3
Prlhr	3
Prl3d2	3
Prl2b1	3
Prkra	3
Prkd1	3
Prkch	3
Prkab1	3
Prkaa2	3
Prkaa1	3
Prickle2	3
Prex2	3
Prelid2	3
Prelid1	3
Prdx6b	3
Prdm4	3
Prcp	3
Pramef8	3
Ppt2	3
Ppp6c	3
Ppil4	3
Ppapdc1b	3
Ppapdc1a	3
Ppap2a	3
Ppa1	3
Pon3	3
Pomt2	3
Pom121l12	3
Polr1b	3
Polq	3
Polg2	3
Pola2	3
Pola1	3
Pofut2	3
Pof1b	3
Pnrc2	3
Pnma2	3
Pmepa1	3
Pmel	3
Plxnd1	3
Plscr5	3
Plod3	3
Plod2	3
Plk4	3
Plin4	3
Plekhh2	3
Plekha4	3
Plcd4	3
Plcd1	3
Plcb1	3
Pkib	3
Pitpnm2	3
Pip5kl1	3
Pip	3
Pilrb1	3
Pilra	3
Pik3r1	3
Pik3ip1	3
Pih1d1	3
Piezo1	3
Pibf1	3
Pi4k2b	3
Pi4k2a	3
Pi16	3
Phldb1	3
Phkg2	3
Pglyrp3	3
Pgf	3
Pgap2	3
Pfpl	3
Pfdn4	3
Pex14	3
Pelp1	3
Pdzd11	3
Pdia6	3
Pdia2	3
Pde9a	3
Pde10a	3
Pdcl2	3
Pdcd11	3
Pcsk6	3
Pcp2	3
Pcdhb5	3
Pcdh19	3
Patl2	3
Patl1	3
Parpbp	3
Parp12	3
Paqr9	3
Pappa2	3
Pappa	3
Panx3	3
Pank4	3
Pank1	3
Palm3	3
Pak3	3
Pah	3
P2ry2	3
P2ry14	3
Oxgr1	3
Oxa1l	3
Ovol3	3
Otub2	3
Otor	3
Osm	3
Osbpl8	3
Oprd1	3
Opn3	3
Opcml	3
Oog4	3
Omd	3
Oma1	3
Olfr987	3
Olfr965	3
Olfr961	3
Olfr954	3
Olfr95	3
Olfr945	3
Olfr933	3
Olfr924	3
Olfr917	3
Olfr905	3
Olfr902	3
Olfr835	3
Olfr805	3
Olfr803	3
Olfr794	3
Olfr761	3
Olfr736	3
Olfr703	3
Olfr693	3
Olfr685	3
Olfr622	3
Olfr608	3
Olfr575	3
Olfr533	3
Olfr522	3
Olfr508	3
Olfr460	3
Olfr449	3
Olfr448	3
Olfr426	3
Olfr421-ps1	3
Olfr399	3
Olfr370	3
Olfr316	3
Olfr308	3
Olfr273	3
Olfr247	3
Olfr239	3
Olfr222	3
Olfr180	3
Olfr165	3
Olfr157	3
Olfr156	3
Olfr154	3
Olfr1532-ps1	3
Olfr1513	3
Olfr1510	3
Olfr1509	3
Olfr1505	3
Olfr1443	3
Olfr142	3
Olfr137	3
Olfr1359	3
Olfr1337	3
Olfr1331	3
Olfr1312	3
Olfr1306	3
Olfr1298	3
Olfr129	3
Olfr1284	3
Olfr1234	3
Olfr123	3
Olfr1225	3
Olfr1223	3
Olfr1218	3
Olfr1209	3
Olfr1201	3
Olfr120	3
Olfr1182	3
Olfr1164	3
Olfr1153	3
Olfr114	3
Olfr1132	3
Olfr1115	3
Olfr111	3
Olfr1109	3
Olfr1084	3
Olfr108	3
Olfr1065	3
Olfr1045	3
Olfr1030	3
Olfr1008	3
Oit3	3
Odf1	3
Ocel1	3
Oasl1	3
Oas1h	3
Oacyl	3
Nxt2	3
Nup153	3
Nudt3	3
Nsun5	3
Nsl1	3
Nrip2	3
Nrbp1	3
Nrbf2	3
Nras	3
Nradd	3
Nr2c2ap	3
Nr2c1	3
Npw	3
Nps	3
Nprl2	3
Nppb	3
Npnt	3
Npc1l1	3
Nox1	3
Noto	3
Notch3	3
Nmrk1	3
Nlgn3	3
Nlgn2	3
Nkx2-5	3
Nkrf	3
Nkapl	3
Nit1	3
Nipal1	3
Nim1	3
Nhlrc2	3
Ngf	3
Nfxl1	3
Neurl4	3
Neurl1b	3
Neu3	3
Nenf	3
Nell2	3
Nelfe	3
Nek2	3
Nek11	3
Ndufs7	3
Ndufb5	3
Ndufaf5	3
Ndufa8	3
Ndrg2	3
Ncstn	3
Ncs1	3
Ncor1	3
Ncoa3	3
Ncapg	3
Naa35	3
Myom2	3
Myoc	3
Myo9a	3
Myo3b	3
Myo1h	3
Myl2	3
Myh11	3
Mybpc2	3
Mx1	3
Mthfd1	3
Mtfr1l	3
Msx3	3
Msh2	3
Ms4a2	3
Mrvi1	3
Mrrf	3
Mrps7	3
Mrps6	3
Mrps12	3
Mrpl32	3
Mrpl30	3
Mrpl13	3
Mroh9	3
Mrm1	3
Mrgprb5	3
Mpped2	3
Mpl	3
Mpc2	3
Morf4l2	3
Morc4	3
Mob4	3
Mob3c	3
Mob2	3
Moap1	3
Mmp7	3
Mllt6	3
Mlkl	3
Mks1	3
Mios	3
Minpp1	3
Mier1	3
Mgat3	3
Mgat1	3
Mfn1	3
Mex3a	3
Mettl8	3
Mettl10	3
Mep1b	3
Meiob	3
Mei1	3
Mef2d	3
Med19	3
Meaf6	3
Mdp1	3
Mdh1	3
Mcpt9	3
Mcpt2	3
Mcpt1	3
Mcph1	3
Mcmbp	3
Mcm10	3
Mc2r	3
Mblac2	3
Mbd6	3
Mark1	3
Mapk9	3
Mapk8ip2	3
Mapk4	3
Mapk15	3
Maneal	3
Manea	3
Mamdc2	3
Malt1	3
Maged1	3
Mab21l2	3
Lztr1	3
Lyzl4	3
Lysmd3	3
Lysmd2	3
Lyrm7	3
Lypd8	3
Lyg1	3
Ly75	3
Ly6g6e	3
Ly6c1	3
Ly6a	3
Ltv1	3
Ltc4s	3
Lsm8	3
Lrrc56	3
Lrrc4c	3
Lrrc4	3
Lrr1	3
Lrp1b	3
Lrfn3	3
Lpin2	3
Lpin1	3
LOC100503280	3
Lnpep	3
Lmod3	3
Lmf2	3
Llgl1	3
Lipo1	3
Lipn	3
Lingo2	3
Lingo1	3
Lim2	3
Lhx6	3
Lgi4	3
Letm1	3
Large	3
Laptm4b	3
Lamp5	3
Lage3	3
Lad1	3
Krtcap2	3
Krtap9-5	3
Krtap4-6	3
Krtap4-16	3
Krtap19-9b	3
Krtap11-1	3
Krtap1-5	3
Krt72	3
Krt71	3
Krt42	3
Krt31	3
Krt26	3
Krt18	3
Knop1	3
Kmt2c	3
Klk1b16	3
Klhl26	3
Klhdc2	3
Klhdc1	3
Klf6	3
Klf3	3
Kirrel	3
Kif5c	3
Kif2c	3
Kif2b	3
Khdrbs1	3
Khdc1a	3
Kdm6b	3
Kdm5b	3
Kdm3a	3
Kdm1b	3
Kctd7	3
Kctd16	3
Kctd12	3
Kctd1	3
Kcnn3	3
Kcnmb4	3
Kcnk15	3
Kcnj14	3
Kcnj13	3
Kcnj11	3
Kcng4	3
Kcna5	3
Kbtbd2	3
Kars	3
Josd1	3
Jmjd8	3
Jakmip2	3
Itm2a	3
Itgb8	3
Itgb4	3
Itgam	3
Itga3	3
Itga11	3
Itga1	3
Isl1	3
Irgm1	3
Ipp	3
Ip6k1	3
Ints9	3
Insm1	3
Inppl1	3
Inpp4b	3
Incenp	3
Impa2	3
Ildr2	3
Il4	3
Il18	3
Il15	3
Il13	3
Ikzf4	3
Igfn1	3
Igflr1	3
Igfbpl1	3
Igf1r	3
Igf1	3
Ift172	3
Iffo1	3
Ido1	3
Icam1	3
Ibsp	3
Iapp	3
I830012O16Rik	3
Hyal4	3
Hvcn1	3
Htr1d	3
Hrasls5	3
Hpse2	3
Hpse	3
Hpcal1	3
Hoxc12	3
Hoxb9	3
Hoxb3	3
Hoxa3	3
Hormad1	3
Hnrnpll	3
Hmx1	3
Hmgcs1	3
Hkdc1	3
Hist1h3g	3
Hist1h2ba	3
Hip1r	3
Hils1	3
Hiat1	3
Hey2	3
Hes7	3
Hes2	3
Hdgfl1	3
Hddc3	3
Hdac11	3
Hcrtr2	3
Hcn1	3
Hax1	3
Hao1	3
Hadh	3
H3f3a	3
H2afy2	3
H2afb1	3
H2-Q2	3
Gtse1	3
Gtpbp1	3
Gtf3a	3
Gss	3
Gse1	3
Gsc2	3
Gsap	3
Grk1	3
Grik2	3
Grb14	3
Gprin3	3
Gpr62	3
Gpr45	3
Gpr44	3
Gpr39	3
Gpr20	3
Gpr171	3
Gpr149	3
Gpr132	3
Gpr126	3
Gpd2	3
Gpd1	3
Gpc3	3
Gpatch8	3
Gpank1	3
Gorab	3
Gnptab	3
Gnl3l	3
Gng5	3
Gnaz	3
Gmip	3
Gmeb2	3
Gm933	3
Gm867	3
Gm7534	3
Gm6927	3
Gm6614	3
Gm6289	3
Gm6086	3
Gm597	3
Gm5595	3
Gm5531	3
Gm5294	3
Gm5082	3
Gm4763	3
Gm4745	3
Gm382	3
Gm364	3
Gm362	3
Gm21637	3
Gm216	3
Gm20939	3
Gm19402	3
Gm14496	3
Gm13128	3
Gm13083	3
Gm12942	3
Gm12185	3
Gm10697	3
Gm10354	3
Gm10318	3
Glyctk	3
Gltscr1l	3
Glra2	3
Gldc	3
Glb1l2	3
Gk2	3
Gjd2	3
Gjb2	3
Gipc2	3
Gins3	3
Ggcx	3
Ggct	3
Gfy	3
Gfm2	3
Gdap1	3
Gbp2	3
Gbp10	3
Gatm	3
Gatad1	3
Galnt5	3
Gadl1	3
Gabra5	3
Fzd7	3
Fzd1	3
Fxn	3
Fundc2	3
Fto	3
Fstl5	3
Fsbp	3
Frmd7	3
Frem1	3
Fras1	3
Foxr2	3
Foxr1	3
Foxo3	3
Foxm1	3
Foxl2	3
Fndc3c1	3
Flywch2	3
Flnc	3
Fkbp10	3
Fis1	3
Fibcd1	3
Fhad1	3
Fgfr3	3
Fgfr1	3
Fgfbp1	3
Fgd6	3
Ffar4	3
Ferd3l	3
Fdx1	3
Fcrl1	3
Fbxw2	3
Fbxo2	3
Fbxo10	3
Fbxl4	3
Fbrsl1	3
Fam89b	3
Fam76b	3
Fam73b	3
Fam69b	3
Fam63b	3
Fam63a	3
Fam49b	3
Fam47c	3
Fam21	3
Fam19a1	3
Fam186b	3
Fam179a	3
Fam163b	3
Fam163a	3
Fam150a	3
Fam122c	3
Fabp12	3
F12	3
Ezh2	3
Eya4	3
Etnk1	3
Espl1	3
Esf1	3
Eri2	3
Ercc6l	3
Eprs	3
Epor	3
Epn3	3
Epn2	3
Ephx4	3
Ephx1	3
Ephb6	3
Epha6	3
Epg5	3
Epb4.1l2	3
Entpd7	3
Endog	3
Emx2	3
Emp3	3
Eme2	3
Emc6	3
Eltd1	3
Elfn2	3
Elf4	3
Eif3g	3
Eif1b	3
Eif1	3
Egln1	3
Egflam	3
Efcab10	3
Eefsec	3
Eef1a1	3
Ednrb	3
Edc4	3
Echs1	3
Ear5	3
Ear14	3
E430025E21Rik	3
E030030I06Rik	3
Dzip1l	3
Dynlrb2	3
Dync1i1	3
Dusp2	3
Dusp16	3
Dusp12	3
Dtnbp1	3
Dse	3
Dscam	3
Drd5	3
Dpysl4	3
Dpy19l4	3
Dpp4	3
Dph5	3
Dock9	3
Dock8	3
Dnmt3l	3
Dnase2a	3
Dnajc5	3
Dnajc25	3
Dnajc16	3
Dnajc14	3
Dnajc12	3
Dnajc11	3
Dnajb2	3
Dnajb13	3
Dnah6	3
Dnah5	3
Dmxl2	3
Dmtf1	3
Dkc1	3
Dio2	3
Dhcr7	3
Dguok	3
Dgkb	3
Dgcr8	3
Dgcr6	3
Det1	3
Derl2	3
Defb42	3
Defb4	3
Defb33	3
Defb15	3
Dedd	3
Ddx6	3
Ddx52	3
Ddx20	3
Ddn	3
Dctpp1	3
Dctn6	3
Dcbld2	3
Dcaf8	3
Dcaf6	3
Dcaf17	3
Dcaf10	3
Daw1	3
Dag1	3
Dact1	3
Dab2ip	3
Dab2	3
D8Ertd738e	3
D630033O11Rik	3
D5Ertd579e	3
D330045A20Rik	3
D16Ertd472e	3
Cys1	3
Cypt15	3
Cyp4a14	3
Cyp2j9	3
Cyp2j8	3
Cyp2c40	3
Cym	3
Cxcl13	3
Cwc22	3
Ctxn2	3
Ctsf	3
Cts7	3
Cts6	3
Ctrc	3
Ctrb1	3
Ctnnd1	3
Cst6	3
Cspp1	3
Csmd2	3
Csmd1	3
Csgalnact1	3
Csf2rb2	3
Csf2	3
Csde1	3
Cryz	3
Cryge	3
Crtc2	3
Crebbp	3
Cpox	3
Cpne9	3
Cpne7	3
Cpm	3
Cplx1	3
Cpd	3
Cops7b	3
Cope	3
Colq	3
Col6a4	3
Col4a4	3
Col1a1	3
Col19a1	3
Col17a1	3
Col15a1	3
Cog8	3
Cog6	3
Cog3	3
Cntn6	3
Cntn4	3
Cnpy4	3
Cnot11	3
Cnksr1	3
Cngb1	3
Cndp2	3
Cnbd2	3
Cmtm3	3
Clybl	3
Clstn3	3
Clrn1	3
Clk4	3
Clic1	3
Clec4a4	3
Cldn9	3
Cldn8	3
Cldn24	3
Cklf	3
Cirbp	3
Chst4	3
Chst2	3
Chst13	3
Chrna2	3
Chpf2	3
Chn2	3
Chmp4b	3
Chil1	3
Chia1	3
Chchd10	3
Ch25h	3
Cga	3
Cfhr1	3
Cfdp1	3
Ces3b	3
Ces1d	3
Cep76	3
Cep350	3
Cep135	3
Cenpp	3
Cela3b	3
Cela2a	3
Cebpg	3
Ceacam13	3
Cdyl2	3
Cdk4	3
Cdk18	3
Cdk10	3
Cdh6	3
Cdh18	3
Cdcp2	3
Cdca5	3
Cdc6	3
Cdc42bpb	3
Cdc20	3
Cd97	3
Cd72	3
Cd7	3
Cd63	3
Cd55	3
Cd40lg	3
Cd4	3
Cd3eap	3
Cd3e	3
Cd3d	3
Cd28	3
Cd276	3
Cd2	3
Cd177	3
Cct6b	3
Ccser2	3
Ccp110	3
Ccnj	3
Cckar	3
Ccdc92	3
Ccdc79	3
Ccdc74a	3
Ccdc65	3
Ccdc59	3
Ccdc51	3
Ccdc169	3
Ccdc158	3
Ccdc125	3
Ccar2	3
Ccar1	3
Cbln3	3
Cast	3
Cass4	3
Casp9	3
Casp4	3
Casp12	3
Caskin1	3
Casc4	3
Casc3	3
Cartpt	3
Card9	3
Car1	3
Capn9	3
Capn1	3
Cand1	3
Camsap3	3
Cald1	3
Calcb	3
Cacng1	3
Cab39l	3
C3	3
C1rl	3
Bub1b	3
Btnl4	3
Btn1a1	3
Btbd7	3
Brf2	3
Bpifb9a	3
Bpgm	3
Bnip3l	3
Bnip2	3
Bmpr2	3
Bmp2	3
Bex4	3
Bex2	3
Bcl7b	3
Bche	3
Bcdin3d	3
Bcar1	3
BC089597	3
BC055324	3
BC051665	3
BC051019	3
BC030336	3
BC028528	3
Bbs10	3
Batf3	3
Baiap3	3
Bahcc1	3
Bace2	3
Baalc	3
B4galt3	3
B3gnt5	3
B3gat1	3
B230217C12Rik	3
B230118H07Rik	3
Axin1	3
AW209491	3
Avpr2	3
Avpr1a	3
Auts2	3
Aurka	3
Atp2b2	3
Atp1b1	3
Atp13a1	3
Atl1	3
Atg3	3
Atf7ip	3
Astn2	3
Aspn	3
Asna1	3
Ascl4	3
Ascl2	3
Asb4	3
Asb14	3
As3mt	3
Arpp19	3
Arntl	3
Arnt	3
Armc1	3
Arl9	3
Arl6ip4	3
Arl5a	3
Arl13a	3
Arl1	3
Arhgef6	3
Arhgef40	3
Arhgef39	3
Arhgap5	3
Arhgap39	3
Arhgap28	3
Arhgap26	3
Arhgap24	3
Arhgap11a	3
Aqp2	3
Apod	3
Apoa1bp	3
Apbb3	3
Ap3s1	3
Ap3m2	3
Ap3m1	3
Ap3d1	3
Ap2b1	3
Ap1s2	3
Anxa8	3
Anxa1	3
Anpep	3
Anp32a	3
Ano9	3
Ankrd42	3
Ankrd34c	3
Ankmy2	3
Ankhd1	3
Ank	3
Angptl2	3
Ang	3
Anapc4	3
Amdhd2	3
Als2cl	3
Alkbh4	3
Alkbh3	3
Alk	3
Alg2	3
Alg10b	3
Akr7a5	3
Akr1c14	3
Akap8l	3
Akap12	3
Akap11	3
Ak4	3
Ak2	3
Aim2	3
Agxt2	3
Agps	3
Agbl5	3
Agap1	3
Adrbk2	3
Adcyap1	3
Adat3	3
Adarb2	3
Adamts2	3
Adam9	3
Adam26a	3
Acyp1	3
Acvrl1	3
Actrt1	3
Actr8	3
Acsl3	3
Acsf3	3
Acsbg1	3
Acpt	3
Acan	3
Acacb	3
Acaca	3
Abhd13	3
Abhd12	3
Abcd2	3
A530054K11Rik	3
A530032D15Rik	3
A530016L24Rik	3
a	3
9130019O22Rik	3
8430419L09Rik	3
8430408G22Rik	3
5430402E10Rik	3
4933416I08Rik	3
4933411G11Rik	3
4933402E13Rik	3
4930544D05Rik	3
4930503L19Rik	3
4930452B06Rik	3
4930422G04Rik	3
4922505E12Rik	3
4921524J17Rik	3
3632451O06Rik	3
3110079O15Rik	3
3-Sep	3
2810004N23Rik	3
2610034M16Rik	3
2610008E11Rik	3
2410012M07Rik	3
2310047M10Rik	3
2310036O22Rik	3
2310005G13Rik	3
2310002J15Rik	3
2300002M23Rik	3
2210016L21Rik	3
2200002D01Rik	3
2010109I03Rik	3
2010012O05Rik	3
1810062G17Rik	3
1810037I17Rik	3
1810009J06Rik	3
1810009A15Rik	3
1700102P08Rik	3
1700094D03Rik	3
1700065I17Rik	3
1700030K09Rik	3
1700030F18Rik	3
1700018B08Rik	3
1700011E24Rik	3
1700006A11Rik	3
14-Sep	3
1110001A16Rik	3
0610030E20Rik	3
0610010K14Rik	3
Zzz3	2
Zyx	2
Zufsp	2
Zswim6	2
Zswim5	2
Zswim4	2
Zscan4b	2
Zscan21	2
Zscan10	2
Zpbp	2
Znf512b	2
Zmynd12	2
Zmym6	2
Zmym3	2
Zmpste24	2
Zmat4	2
Zkscan8	2
Zkscan1	2
Zim1	2
Zic1	2
Zhx3	2
Zglp1	2
Zfyve9	2
Zfyve27	2
Zfyve20	2
Zfyve1	2
Zfy2	2
Zfr	2
Zfpm1	2
Zfp960	2
Zfp957	2
Zfp956	2
Zfp954	2
Zfp949	2
Zfp946	2
Zfp942	2
Zfp935	2
Zfp932	2
Zfp92	2
Zfp91	2
Zfp879	2
Zfp874b	2
Zfp872	2
Zfp869	2
Zfp846	2
Zfp84	2
Zfp821	2
Zfp819	2
Zfp804a	2
Zfp799	2
Zfp787	2
Zfp772	2
Zfp768	2
Zfp763	2
Zfp747	2
Zfp740	2
Zfp738	2
Zfp707	2
Zfp706	2
Zfp7	2
Zfp69	2
Zfp689	2
Zfp677	2
Zfp667	2
Zfp663	2
Zfp653	2
Zfp648	2
Zfp639	2
Zfp628	2
Zfp62	2
Zfp605	2
Zfp599	2
Zfp580	2
Zfp566	2
Zfp558	2
Zfp523	2
Zfp518b	2
Zfp511	2
Zfp51	2
Zfp507	2
Zfp488	2
Zfp473	2
Zfp459	2
Zfp457	2
Zfp426	2
Zfp410	2
Zfp385c	2
Zfp385a	2
Zfp383	2
Zfp36l2	2
Zfp36l1	2
Zfp367	2
Zfp366	2
Zfp362	2
Zfp36	2
Zfp354b	2
Zfp35	2
Zfp346	2
Zfp322a	2
Zfp317	2
Zfp296	2
Zfp282	2
Zfp281	2
Zfp259	2
Zfp248	2
Zfp236	2
Zfp217	2
Zfp213	2
Zfp212	2
Zfp202	2
Zfp189	2
Zfp180	2
Zfp160	2
Zfp146	2
Zfp143	2
Zfp131	2
Zfp119a	2
Zfp108	2
Zfp106	2
Zfp101	2
Zfhx2	2
Zfand6	2
Zfand2b	2
Zfand1	2
Zeb2os	2
Zdhhc7	2
Zdhhc6	2
Zdhhc4	2
Zdhhc3	2
Zdhhc21	2
Zdhhc19	2
Zdhhc16	2
Zdhhc13	2
Zdhhc1	2
Zdbf2	2
Zcwpw1	2
Zcchc4	2
Zcchc3	2
Zcchc17	2
Zcchc16	2
Zcchc13	2
Zc3hav1	2
Zc3h8	2
Zc3h4	2
Zc3h15	2
Zc2hc1b	2
Zc2hc1a	2
Zbtbd6	2
Zbtb8a	2
Zbtb45	2
Zbtb41	2
Zbtb34	2
Zbtb33	2
Zbtb17	2
Zbtb1	2
Zbbx	2
Zan	2
Ywhaz	2
Ythdf3	2
Ythdc1	2
Ypel3	2
Yod1	2
Yme1l1	2
Ykt6	2
Yipf3	2
Ybx2	2
Yae1d1	2
Xylt2	2
Xxylt1	2
Xrra1	2
Xrn2	2
Xrn1	2
Xrcc5	2
Xpnpep2	2
Xndr	2
Xkr8	2
Xkr6	2
Xdh	2
Wwp1	2
Wtip	2
Wt1	2
Wscd2	2
Wsb1	2
Wrap73	2
Wnt7a	2
Wnt3	2
Wnt2	2
Wnk3	2
Wisp1	2
Wfs1	2
Wfdc9	2
Wfdc5	2
Wfdc2	2
Wfdc15b	2
Wdr95	2
Wdr92	2
Wdr90	2
Wdr81	2
Wdr75	2
Wdr65	2
Wdr55	2
Wdr53	2
Wdr5	2
Wdr47	2
Wdr38	2
Wdr31	2
Wdr3	2
Wdr16	2
Wdfy4	2
Wdfy3	2
Wbscr22	2
Wbp1l	2
Wash	2
Wasf3	2
Vwde	2
Vwce	2
Vwc2l	2
Vwa7	2
Vwa5a	2
Vti1b	2
Vtcn1	2
Vrtn	2
Vrk3	2
Vps53	2
Vps37d	2
Vps36	2
Vps33b	2
Vps28	2
Vps18	2
Vps13d	2
Vps11	2
Vmn2r99	2
Vmn2r98	2
Vmn2r97	2
Vmn2r96	2
Vmn2r95	2
Vmn2r93	2
Vmn2r89	2
Vmn2r80	2
Vmn2r79	2
Vmn2r77	2
Vmn2r72	2
Vmn2r55	2
Vmn2r54	2
Vmn2r53	2
Vmn2r52	2
Vmn2r51	2
Vmn2r5	2
Vmn2r3	2
Vmn2r25	2
Vmn2r21	2
Vmn2r16	2
Vmn2r122	2
Vmn2r114	2
Vmn2r11	2
[truncated: 13,972 more rows]

## Sheet: S5972.vs.Cell
Gene	sgRNAs_Freq
Zfp687	5
Slc4a10	5
Sin3a	5
Olfr1284	5
Olfr1143	5
Gpr85	5
Glra2	5
Ganc	5
Foxp1	5
Fam132a	5
Fam102a	5
Cts6	5
Ahi1	5
4930451C15Rik	5
1700018B08Rik	5
Zyx	4
Zkscan2	4
Zfy1	4
Zfp940	4
Zcchc13	4
Zbtb1	4
Wrnip1	4
Wnt10a	4
Wipf1	4
Wdr34	4
Wbp2nl	4
Vwa5b2	4
Vps51	4
Vmn1r90	4
Vmn1r60	4
Vmn1r168	4
Vmn1r1	4
Vip	4
Vamp2	4
Unc119	4
Ulbp1	4
Uggt2	4
Ubxn7	4
Txndc8	4
Tsga10	4
Trpt1	4
Trmt6	4
Trmt1	4
Trip12	4
Trhr2	4
Tnks	4
Tmem87b	4
Tmem79	4
Tmem181a	4
Tmem154	4
Tmem139	4
Tmem120b	4
Tmcc2	4
Tma16	4
Tll1	4
Tgds	4
Tfcp2	4
Tcf7l2	4
Tcam1	4
Tbc1d12	4
Tarbp2	4
Syt16	4
Surf6	4
Stxbp3a	4
Stpg2	4
Stk17b	4
St3gal6	4
Ssbp2	4
Srsf9	4
Smok3a	4
Smg8	4
Slco6c1	4
Slc7a10	4
Slc41a1	4
Slc35b1	4
Slc27a1	4
Slc22a30	4
Skap1	4
Sh3glb2	4
Sh3bp4	4
Sh3bgrl2	4
Sgpp2	4
Sf3b3	4
Serpina11	4
Scgb3a1	4
Scgb2b3	4
Scamp3	4
Rxfp4	4
Rnf39	4
Rgs8	4
Rfng	4
Rbm20	4
Rassf7	4
Rai2	4
Rab6a	4
Rab5b	4
Pyhin1	4
Pxdn	4
Ptprq	4
Psmb11	4
Prom2	4
Prkaa1	4
Prdm12	4
Pramel7	4
Pof1b	4
Pnrc2	4
Pmfbp1	4
Plod3	4
Pja1	4
Pip5k1a	4
Phkg2	4
Pcdhb10	4
Pcdh7	4
Pbk	4
Patl2	4
Paqr9	4
Otx1	4
Olfr98	4
Olfr90	4
Olfr711	4
Olfr675	4
Olfr460	4
Olfr33	4
Olfr207	4
Olfr180	4
Olfr1201	4
Olfr116	4
Olfr1109	4
Nudt3	4
Nudt14	4
Nt5dc3	4
Nsmf	4
Nphs1	4
Neurl1b	4
Ncor2	4
Nbeal2	4
Ms4a2	4
Mroh9	4
Morf4l2	4
Mon1b	4
Mmp1a	4
Med19	4
Mcpt1	4
Mark1	4
Mapre3	4
Mageb4	4
Magea2	4
Ly75	4
Lcorl	4
Lats1	4
Lad1	4
Krtap1-5	4
Kmt2d	4
Klra5	4
Klf14	4
Kcnk15	4
Kbtbd8	4
Kank4	4
Itga11	4
Itga1	4
Irs4	4
Ipp	4
Ints10	4
Ikbkg	4
Iapp	4
Hils1	4
Hgf	4
Hdac11	4
H2afy2	4
H2-D1	4
Gstz1	4
Gstcd	4
Grm1	4
Grik2	4
Gpr75	4
Gnpda2	4
Gnaq	4
Gna12	4
Gm996	4
Gm6927	4
Gm5938	4
Gm4922	4
Gm19402	4
Gm10681	4
Glt8d2	4
Gcnt1	4
Gas2l2	4
Gabrb2	4
Fra10ac1	4
Fbxw13	4
Fbxl7	4
Fbrsl1	4
Fam63a	4
Fam57b	4
Erich1	4
Epb4.1l2	4
Emp3	4
Elac1	4
Efcab10	4
Dytn	4
Dynlrb2	4
Dync1i1	4
Duoxa1	4
Dtx2	4
Doxl2	4
Doc2a	4
Dnajb13	4
Dnajb1	4
Dlx2	4
Dlgap2	4
Dhx9	4
Dhx36	4
Defb46	4
Dapk3	4
Dach2	4
Cytip	4
Cyp3a41a	4
Cyp2c65	4
Cutal	4
Ctsc	4
Cst6	4
Creg2	4
Cpb2	4
Commd5	4
Clybl	4
Clec2i	4
Ckmt1	4
Cisd2	4
Cir1	4
Cgref1	4
Ceacam13	4
Cdc42bpb	4
Cd63	4
Cd3e	4
Cd28	4
Cd209d	4
Ccl24	4
Cav1	4
Casp12	4
Capns2	4
Capn9	4
C1qtnf5	4
Brf2	4
Bhlhe40	4
Bcl2a1c	4
B4galt3	4
B230217C12Rik	4
B020004J07Rik	4
Avpr2	4
Asap1	4
As3mt	4
Armcx4	4
Arhgef17	4
Apoa1bp	4
Ankrd32	4
Angptl2	4
Amph	4
Alx3	4
Afap1	4
Adh7	4
Adcy6	4
Adam6b	4
Adal	4
Aco1	4
A830080D01Rik	4
4930578C19Rik	4
4930467E23Rik	4
4930430A15Rik	4
4930415O20Rik	4
3830406C13Rik	4
3632451O06Rik	4
2410002F23Rik	4
2310022A10Rik	4
2210404O09Rik	4
1700074P13Rik	4
1700030F18Rik	4
1700009P17Rik	4
Zzz3	3
Zxdc	3
Zswim6	3
Zswim3	3
Zscan10	3
Zranb3	3
Zmynd8	3
Zkscan1	3
Zic3	3
Zfyve19	3
Zfp956	3
Zfp949	3
Zfp941	3
Zfp94	3
Zfp9	3
Zfp846	3
Zfp830	3
Zfp787	3
Zfp777	3
Zfp663	3
Zfp655	3
Zfp623	3
Zfp617	3
Zfp612	3
Zfp61	3
Zfp583	3
Zfp579	3
Zfp524	3
Zfp52	3
Zfp518a	3
Zfp503	3
Zfp449	3
Zfp37	3
Zfp366	3
Zfp317	3
Zfp30	3
Zfp251	3
Zfp213	3
Zfp128	3
Zfp106	3
Zfhx4	3
Zfand6	3
Zfand3	3
Zdhhc19	3
Zcchc6	3
Zc3hav1l	3
Zc3h6	3
Zc3h12b	3
Zc2hc1b	3
Zbtb8a	3
Zbtb45	3
Zbtb43	3
Zbbx	3
Ypel4	3
Yod1	3
Ykt6	3
Yeats4	3
Ybey	3
Xrra1	3
Xrn2	3
Xrcc5	3
Xrcc2	3
Xpo6	3
Xirp1	3
Xcr1	3
Xcl1	3
Wwp2	3
Wwc1	3
Wtip	3
Wscd2	3
Wscd1	3
Wrap53	3
Wnt9b	3
Wnt2b	3
Wfdc9	3
Wfdc5	3
Wfdc16	3
Wdr90	3
Wdr81	3
Wdr72	3
Wdr61	3
Wdr5b	3
Wdr54	3
Wdr47	3
Wdr27	3
Wdr20	3
Wdr17	3
Wdpcp	3
Wdfy3	3
Wac	3
Vwa8	3
Vtcn1	3
Vsx1	3
Vsnl1	3
Vsig4	3
Vps54	3
Vps53	3
Vps33b	3
Vps29	3
Vps18	3
Vmn2r97	3
Vmn2r91	3
Vmn2r83	3
Vmn2r72	3
Vmn2r56	3
Vmn2r5	3
Vmn2r4	3
Vmn2r25	3
Vmn2r21	3
Vmn2r16	3
Vmn2r113	3
Vmn2r111	3
Vmn2r108	3
Vmn2r105	3
Vmn2r104	3
Vmn2r101	3
Vmn1r89	3
Vmn1r8	3
Vmn1r79	3
Vmn1r77	3
Vmn1r72	3
Vmn1r7	3
Vmn1r67	3
Vmn1r61	3
Vmn1r57	3
Vmn1r4	3
Vmn1r31	3
Vmn1r30	3
Vmn1r27	3
Vmn1r25	3
Vmn1r193	3
Vmn1r175	3
Vkorc1l1	3
Vdr	3
Vdac3	3
Vasn	3
Vamp7	3
Vamp5	3
Uxt	3
Utp18	3
Uspl1	3
Usp9x	3
Usp7	3
Usp47	3
Usp37	3
Usp31	3
Usp24	3
Usp21	3
Usp12	3
Ush1g	3
Ush1c	3
Urgcp	3
Uqcrh	3
Uqcrc1	3
Upk3bl	3
Upk3b	3
Upk3a	3
Upk1b	3
Unc5c	3
Ulk3	3
Ugt2b5	3
Ugt2b36	3
Ugt2b34	3
Ufsp2	3
Ucp3	3
Uckl1	3
Uck1	3
Uchl3	3
Ubxn6	3
Ubn2	3
Ube4a	3
U2af2	3
Tyw3	3
Tysnd1	3
Txndc16	3
Twist1	3
Tusc2	3
Tulp3	3
Tulp2	3
Tubgcp2	3
Ttyh3	3
Ttll12	3
Tti2	3
Tti1	3
Ttc9b	3
Ttc9	3
Ttc5	3
Ttc39c	3
Ttc17	3
Tssk3	3
Tsr1	3
Tspyl2	3
Tspan17	3
Tsg101	3
Tsen2	3
Trpm8	3
Trpm5	3
Trpm3	3
Trpa1	3
Trp53tg5	3
Trp53rk	3
Tro	3
Trmt10b	3
Trip13	3
Trip11	3
Trim8	3
Trim7	3
Trim41	3
Trim31	3
Trim25	3
Trim12a	3
Trib3	3
Treml1	3
Trappc9	3
Trappc1	3
Trap1	3
Trak1	3
Traf3ip2	3
Traf1	3
Trabd	3
Tpsg1	3
Tprn	3
Tprgl	3
Tppp	3
Tpmt	3
Tomm6	3
Tnp2	3
Tnni1	3
Tnfsf8	3
Tnfaip8l3	3
Tmx2	3
Tmtc1	3
Tmprss7	3
Tmprss2	3
Tmod2	3
Tmem95	3
Tmem80	3
Tmem74	3
Tmem65	3
Tmem57	3
Tmem55a	3
Tmem47	3
Tmem30a	3
Tmem259	3
Tmem247	3
Tmem238	3
Tmem231	3
Tmem221	3
Tmem202	3
Tmem200c	3
Tmem150a	3
Tmem132d	3
Tmem127	3
Tmem120a	3
Tmem11	3
Tmcc3	3
Tmbim4	3
Tm6sf1	3
Tm4sf4	3
Tm2d2	3
Tle1	3
Tktl1	3
Timm23	3
Timd4	3
Tigd2	3
Tia1	3
Thpo	3
Thoc5	3
Thoc1	3
Thap3	3
Thap11	3
Tgm3	3
Tgm1	3
Tgif2	3
Tet2	3
Tead2	3
Tdpoz3	3
Tdp1	3
Tcte2	3
Tcp10b	3
Tcf3	3
Tceb2	3
Tcea2	3
Tbx15	3
Tbck	3
Tbcb	3
Tbc1d7	3
Tbc1d24	3
Tbc1d16	3
Taz	3
Tas2r123	3
Tas2r122	3
Tas2r119	3
Tas2r118	3
Tas2r117	3
Tas2r116	3
Tas2r108	3
Tas2r105	3
Tas2r102	3
Tango2	3
Taf12	3
Taf11	3
Tacr2	3
Tab3	3
Tab2	3
Taar8c	3
Taar7d	3
Taar1	3
Sytl2	3
Sypl2	3
Synrg	3
Synj2	3
Syngr1	3
Syne4	3
Syne2	3
Syne1	3
Syn3	3
Syn2	3
Syce3	3
Syce2	3
Svep1	3
Sv2c	3
Sv2b	3
Susd4	3
Susd1	3
Sun2	3
Sult5a1	3
Sult1a1	3
Sugt1	3
Stxbp5	3
Stx2	3
Stx17	3
Stx12	3
Stt3a	3
Strip2	3
Strap	3
Stradb	3
Stra13	3
Stpg1	3
Stoml3	3
Stoml2	3
Stmn4	3
Stmn2	3
Stk38l	3
Stk31	3
Stk30	3
Stk19	3
Stap2	3
St7	3
St6galnac6	3
St6gal2	3
St3gal1	3
Sstr1	3
Srrm4	3
Srrm3	3
Srpk2	3
Srp14	3
Srgn	3
Srcin1	3
Spsb4	3
Spry1	3
Spop	3
Spns3	3
Spns1	3
Spint3	3
Spink4	3
Spink10	3
Spin1	3
Specc1	3
Spdef	3
Spata6	3
Sparc	3
Spaca7	3
Spaca5	3
Spaca3	3
Sp9	3
Sp5	3
Sp110	3
Sox4	3
Sox3	3
Sox13	3
Sobp	3
Snx33	3
Snx19	3
Snx1	3
Sntg2	3
Snrpg	3
Snrnp48	3
Snrnp200	3
Sncaip	3
Snapc2	3
Smpdl3b	3
Smpd2	3
Smoc2	3
Smim22	3
Smg6	3
Smcr8	3
Smarcd2	3
Smarcc1	3
Slx4ip	3
Slx4	3
Slit1	3
Slfn4	3
Slco1a5	3
Slc9a1	3
Slc8b1	3
Slc7a11	3
Slc5a12	3
Slc5a1	3
Slc4a8	3
Slc45a4	3
Slc39a5	3
Slc38a8	3
Slc38a6	3
Slc35f4	3
Slc35d2	3
Slc35c1	3
Slc35a3	3
Slc30a7	3
Slc30a4	3
Slc30a2	3
Slc2a3	3
Slc27a4	3
Slc25a32	3
Slc25a30	3
Slc25a29	3
Slc25a24	3
Slc25a21	3
Slc22a3	3
Slc1a4	3
Slc1a2	3
Slc18b1	3
Slc10a5	3
Slbp	3
Slamf8	3
Slamf1	3
Slain1	3
Skint7	3
Ska3	3
Ska1	3
Six1	3
Sirt7	3
Sipa1l3	3
Shroom1	3
Shc1	3
Shbg	3
Shank2	3
Sh3gl3	3
Sh2d4b	3
Sgk1	3
Sfxn3	3
Sftpa1	3
Sf3b5	3
Sf3a2	3
Set	3
Serpinb5	3
Serpinb2	3
Serpina3m	3
Serpina1e	3
Serinc2	3
Senp7	3
Senp6	3
Sema6d	3
Sema5b	3
Sema3a	3
Selenbp2	3
Sel1l	3
Sectm1b	3
Sec23a	3
Sec16b	3
Sec14l2	3
Sdr42e1	3
Sdk1	3
Sdha	3
Sdc3	3
Sdc1	3
Scrg1	3
Scoc	3
Scnn1a	3
Scn3b	3
Scn11a	3
Scml2	3
Scgb3a2	3
Scgb1a1	3
Scg3	3
Scd4	3
Scd3	3
Scaper	3
Sbspon	3
Sbno1	3
Sbf1	3
Sbds	3
Sat1	3
Sash1	3
Sapcd2	3
Sap130	3
Samd4	3
Samd14	3
Sall1	3
Sacs	3
Sacm1l	3
Saal1	3
Saa1	3
S100a9	3
Ryr1	3
Rwdd3	3
Runx1t1	3
Runx1	3
Rtn4rl2	3
Rtn4ip1	3
Rtn3	3
Rtn1	3
Rtkn	3
Rsl1d1	3
Rsbn1	3
Rras2	3
Rragd	3
Rraga	3
Rptor	3
Rps6ka1	3
Rps4x	3
Rps15a	3
Rps13	3
Rprd1b	3
Rprd1a	3
Rplp1	3
Rpl8	3
Rpl36	3
Rpl28	3
Rpl23	3
Rpl11	3
Rpf1	3
Rorb	3
Ror2	3
Rock1	3
Rnft2	3
Rnf44	3
Rnf32	3
Rnf223	3
Rnf157	3
Rnf130	3
Rnf10	3
Rnase9	3
Rnase10	3
Rmnd5a	3
Rlbp1	3
Ripk4	3
Ripk2	3
Ripk1	3
Rimkla	3
Ric8b	3
Rhox3a	3
Rhox1	3
Rhot2	3
Rhog	3
Rhobtb2	3
Rhoa	3
Rhbdd2	3
Rhbdd1	3
Rgs5	3
Rgs18	3
Rgag1	3
Rex2	3
Retn	3
Ret	3
Rep15	3
Reln	3
Recql5	3
Rdh16	3
Rcor2	3
Rcn2	3
Rcc1	3
Rbpjl	3
Rbmxl2	3
Rbm4b	3
Rbm46	3
Rbbp5	3
Rassf4	3
Rasl12	3
Rasgrp4	3
Rasgrp3	3
Rasgef1b	3
Rasd2	3
Rarres1	3
Rapgefl1	3
Ranbp9	3
Ralbp1	3
Ralb	3
Rai1	3
Rae1	3
Rad54b	3
Rabac1	3
Rab8b	3
Rab4b	3
Rab3ip	3
Rab3gap1	3
Rab39b	3
Rab30	3
Rab2b	3
Rab11a	3
Qsox1	3
Qdpr	3
Pygm	3
Pydc4	3
Pxn	3
Pwwp2a	3
Pvrl3	3
Purb	3
Ptprd	3
Ptpn21	3
Ptpn18	3
Ptplb	3
Ptk7	3
Ptgs2	3
Ptgfr	3
Ptcra	3
Ptar1	3
Pstk	3
Psme4	3
Psg21	3
Prss51	3
Prss50	3
Prss40	3
Prss32	3
Prr14l	3
Prpf40a	3
Pros1	3
Prop1	3
Prok2	3
Prodh2	3
Procr	3
Proc	3
Prob1	3
Prmt8	3
Prmt10	3
Prlhr	3
Prl2b1	3
Prkx	3
Prkra	3
Prkcsh	3
Prkch	3
Prkcdbp	3
Prkcd	3
Prepl	3
Prdx6b	3
Prdx6	3
Prdx5	3
Prdm14	3
Pramel1	3
Ppt2	3
Ppp6r2	3
Ppp1r42	3
Ppp1r27	3
Ppp1r1c	3
Ppp1r17	3
Ppp1r16a	3
Ppm1a	3
Ppig	3
Ppic	3
Ppapdc1b	3
Ppapdc1a	3
Pou6f1	3
Pou2af1	3
Pom121l2	3
Pom121l12	3
Polr1b	3
Polq	3
Pola2	3
Pola1	3
Pofut2	3
Pnpla2	3
Pnma2	3
Pnlip	3
Pmel	3
Plxnd1	3
Plxnc1	3
Plxnb2	3
Plod2	3
Plk4	3
Plekhh2	3
Pld5	3
Plcd4	3
Plcd1	3
Plcb3	3
Plcb2	3
Plcb1	3
Plagl2	3
Pla2g4a	3
Pknox1	3
Pkn1	3
Pirt	3
Pip	3
Pinlyp	3
Pin1rt1	3
Pilrb1	3
Pilra	3
Pigo	3
Pid1	3
Pi4k2b	3
Phlpp1	3
Phldb1	3
Phgdh	3
Phf6	3
Phf20	3
Phf10	3
Pgm3	3
Pgf	3
Pgbd5	3
Pfkl	3
Pfkfb2	3
Pfdn1	3
Pex26	3
Pex11b	3
Pet112	3
Pelp1	3
Peli1	3
Pdzk1ip1	3
Pdk3	3
Pdilt	3
Pde8b	3
Pde4b	3
Pde2a	3
Pde10a	3
Pdcl2	3
Pdcd11	3
Pcp4	3
Pcp2	3
Pcif1	3
Pcgf6	3
Pcdhb2	3
Pcdhb1	3
Pcdh11x	3
Pcdh10	3
Paxbp1	3
Pax5	3
Patl1	3
Parva	3
Parp16	3
Parp14	3
Parp12	3
Pappa	3
Papolg	3
Panx3	3
Pan3	3
Pam16	3
Palm3	3
Pak3	3
Pah	3
Padi6	3
Pabpc4	3
P2ry6	3
Oxnad1	3
Oxa1l	3
Ovol3	3
Otogl	3
Osbpl8	3
Orc5	3
Optn	3
Oprd1	3
Opn3	3
Opcml	3
Opalin	3
Oosp3	3
Oog4	3
Olr1	3
Olig1	3
Olfr998	3
Olfr996	3
Olfr993	3
Olfr965	3
Olfr963	3
Olfr961	3
Olfr958	3
Olfr95	3
Olfr933	3
Olfr924	3
Olfr916	3
Olfr906	3
Olfr902	3
Olfr836	3
Olfr826	3
Olfr805	3
Olfr804	3
Olfr8	3
Olfr782	3
Olfr777	3
Olfr765	3
Olfr746	3
Olfr74	3
Olfr704	3
Olfr693	3
Olfr685	3
Olfr619	3
Olfr617	3
Olfr608	3
Olfr605	3
Olfr575	3
Olfr557	3
Olfr536	3
Olfr535	3
Olfr533	3
Olfr531	3
Olfr502	3
Olfr469	3
Olfr46	3
Olfr449	3
Olfr426	3
Olfr421-ps1	3
Olfr399	3
Olfr390	3
Olfr370	3
Olfr361	3
Olfr324	3
Olfr308	3
Olfr307	3
Olfr297	3
Olfr281	3
Olfr273	3
Olfr239	3
Olfr223	3
Olfr222	3
Olfr214	3
Olfr211	3
Olfr206	3
Olfr205	3
Olfr194	3
Olfr178	3
Olfr175-ps1	3
Olfr156	3
Olfr1513	3
Olfr1510	3
Olfr1508	3
Olfr1505	3
Olfr1504	3
Olfr1499	3
Olfr1491	3
Olfr1480	3
Olfr1472	3
Olfr1461	3
Olfr1448	3
Olfr1443	3
Olfr1441	3
Olfr1412	3
Olfr1394	3
Olfr1392	3
Olfr1390	3
Olfr1359	3
Olfr1341	3
Olfr1340	3
Olfr1331	3
Olfr1322	3
Olfr1312	3
Olfr129	3
Olfr1289	3
Olfr1282	3
Olfr1281	3
Olfr1280	3
Olfr1279	3
Olfr1265	3
Olfr1238	3
Olfr1229	3
Olfr1218	3
Olfr1209	3
Olfr1206	3
Olfr120	3
Olfr1183	3
Olfr1180	3
Olfr1168	3
Olfr1153	3
Olfr113	3
Olfr1128	3
Olfr110	3
Olfr1095	3
Olfr1089	3
Olfr1080	3
Olfr108	3
Olfr1062	3
Olfr1040	3
Olfr1014	3
Olfr1010	3
Olfml3	3
Oit3	3
Ogn	3
Odf3l2	3
Obox1	3
Oas1f	3
Oas1a	3
Nxt2	3
Nutf2	3
Nupl2	3
Numbl	3
Nufip1	3
Nub1	3
Ntrk3	3
Ntf5	3
Nt5c3b	3
Nt5c	3
Nsun5	3
Nsmce1	3
Nsl1	3
Nrxn3	3
Nrip2	3
Nrbp1	3
Nrbf2	3
Nras	3
Nr2c2ap	3
Nps	3
Nprl2	3
Npr2	3
Npnt	3
Npas3	3
Nox1	3
Noto	3
Notch3	3
Nosip	3
Nos2	3
Nop56	3
Nop16	3
Nol9	3
Nol6	3
Nol4	3
Nnat	3
Nmrk1	3
Nmbr	3
Nlrp4b	3
Nlrp1a	3
Nlrp14	3
Nkx6-2	3
Nkx2-5	3
Nkx2-2	3
Nkg7	3
Nkapl	3
Nit2	3
Nip7	3
Nim1	3
Nicn1	3
Nhsl1	3
Ngfrap1	3
Ngdn	3
Nfrkb	3
Neurl4	3
Neu3	3
Nenf	3
Nelfe	3
Neb	3
Ndufv1	3
Ndufs2	3
Ndufc1	3
Ndufb7	3
Ndufaf5	3
Ndc1	3
Ncam2	3
Nav1	3
Nanp	3
Naglu	3
Nab1	3
Naalad2	3
Naa40	3
Naa20	3
Myo9a	3
Myo3b	3
Myo1b	3
Myl3	3
Myl2	3
Myh7b	3
Myh15	3
Mycbp2	3
Mustn1	3
Mtss1l	3
Mtl5	3
Mterf1b	3
Mtcp1	3
Mstn	3
Msl2	3
Msh2	3
Msgn1	3
Msc	3
Mrvi1	3
Mrps36	3
Mrps27	3
Mrps12	3
Mrpl9	3
Mrpl54	3
Mrpl36	3
Mrpl19	3
Mrpl13	3
Mrpl11	3
Mrm1	3
Mrgprb8	3
Mrgprb5	3
Mr1	3
Mpv17	3
Mpc2	3
Mospd3	3
Mob3c	3
Mob3b	3
mmu-mir-7210	3
mmu-mir-6390	3
mmu-mir-5119	3
Mmrn1	3
Mmp8	3
Mmp23	3
Mmp13	3
Mlx	3
Mllt6	3
Mlf1	3
Mipep	3
Minpp1	3
Mina	3
Mien1	3
Mical2	3
Mgat5	3
Mgat3	3
Mex3b	3
Mex3a	3
Mettl8	3
Mettl16	3
Mettl10	3
Metap1d	3
Men1	3
Mei1	3
Med8	3
Med23	3
Med12l	3
Meaf6	3
Mdp1	3
Mcur1	3
Mcm6	3
Mcm10	3
Mcidas	3
Mc2r	3
Mblac2	3
Mbd6	3
Mapk11	3
Mapk1	3
Map2k1	3
Maneal	3
Man2b2	3
Man1a2	3
Maml2	3
Malt1	3
Mafb	3
Mafa	3
Macc1	3
M6pr	3
Lyzl4	3
Lyz1	3
Lysmd2	3
Lyrm7	3
Lypd8	3
Lyg1	3
Ly6g6c	3
Ly6f	3
Ly6c1	3
Ly6a	3
Luc7l2	3
Ltbp4	3
Ltb4r1	3
Lsm8	3
Lrrn4	3
Lrrn3	3
Lrrc6	3
Lrrc4	3
Lrrc26	3
Lrp1b	3
Lrig3	3
Lrfn3	3
Lpin2	3
Lpcat4	3
Lpar3	3
Lpar2	3
Loh12cr1	3
LOC100503280	3
Lnpep	3
Lmtk2	3
Lmf1	3
Llgl1	3
Lipo1	3
Lipm	3
Lilra6	3
Lhx6	3
Lgr4	3
Lgi1	3
Leprel2	3
Lepr	3
Lcn12	3
Lca5	3
Lars	3
Large	3
Laptm4b	3
Lamp5	3
Lage3	3
Lactb2	3
Lace1	3
L3mbtl1	3
L3hypdh	3
Kynu	3
Krtcap2	3
Krtap7-1	3
Krtap20-2	3
Krtap19-9b	3
Krtap17-1	3
Krt86	3
Krt84	3
Krt71	3
Krt4	3
Krt32	3
Krt26	3
Krt10	3
Krit1	3
Kptn	3
Knop1	3
Kmt2c	3
Kmo	3
Klrb1f	3
Klrb1b	3
Klrb1a	3
Klra15	3
Klkb1	3
Klk1b8	3
Klk1b24	3
Klk1b16	3
Klhl41	3
Klhl34	3
Klhl23	3
Klf15	3
Kiss1	3
Kif2b	3
Kif26b	3
Kif19a	3
Kif18a	3
Khdrbs2	3
Khdc3	3
Kdm6b	3
Kdm5b	3
Kdm1b	3
Kdelr1	3
Kctd7	3
Kctd14	3
Kctd12	3
Kcnmb2	3
Kcnk6	3
Kcnj8	3
Kcnj13	3
Kcnj12	3
Kcnj11	3
Kcnh6	3
Kcne1l	3
Kcnab3	3
Kcna4	3
Katna1	3
Jsrp1	3
Jmjd7	3
Jakmip2	3
Jak2	3
Itpripl2	3
Itm2b	3
Itm2a	3
Itgb4	3
Itgb3	3
Itga3	3
Isyna1	3
Ist1	3
Isl2	3
Irs2	3
Irgm1	3
Irf3	3
Iqgap3	3
Ipo9	3
Ipo8	3
Insm1	3
Insl5	3
Ing3	3
Ing1	3
Incenp	3
Impg2	3
Impdh1	3
Impa2	3
Il3	3
Il2rg	3
Il22	3
Il2	3
Il1r1	3
Il1f10	3
Il15	3
Il13	3
Igsf21	3
Igflr1	3
Igfbp5	3
Ifnar2	3
Ifna12	3
Ifitm6	3
Ifitm2	3
Ifit2	3
Ifi44l	3
Ido1	3
Idh2	3
Ibsp	3
Hyal4	3
Hus1b	3
Htr3b	3
Htr2b	3
Htr2a	3
Htatip2	3
Hspb6	3
Hspa5	3
Hspa1a	3
Hsf1	3
Hsd17b11	3
Hsd17b1	3
Hrasls5	3
Hpse2	3
Hps4	3
Hpd	3
Hpcal1	3
Hoxd1	3
Hoxc12	3
Hoxa11	3
Hmga1-rs1	3
Hmbox1	3
Hk2	3
Hivep3	3
Hist4h4	3
Hip1r	3
Hgfac	3
Heyl	3
Hes7	3
Herc1	3
Hemgn	3
Heg1	3
Hdlbp	3
Hdgfrp2	3
Hddc3	3
Hdac9	3
Hdac3	3
Hcrtr2	3
Hck	3
Hbq1a	3
Hbegf	3
Havcr2	3
Hars2	3
Harbi1	3
Hapln2	3
Hao1	3
Hamp2	3
Hadh	3
H60c	3
H2afb1	3
H2-T24	3
H2-M10.3	3
H2-M10.2	3
H2-DMb1	3
H2-DMa	3
H1fnt	3
Guca2b	3
Gtpbp1	3
Gtf3a	3
Gsg2	3
Grxcr2	3
Grrp1	3
Grm3	3
Grk5	3
Grip1	3
Grb14	3
Grap2	3
Gpsm3	3
Gprc5c	3
Gpr65	3
Gpr64	3
Gpr183	3
Gpr176	3
Gpr174	3
Gpr171	3
Gpr17	3
Gpr141	3
Gpr133	3
Gpr132	3
Gpr12	3
Gpr101	3
Gpc3	3
Gpc1	3
Gpatch8	3
Gpatch3	3
Got1	3
Gorasp2	3
Gorab	3
Golga7	3
Gnptab	3
Gnpnat1	3
Gnl3l	3
Gnl2	3
Gnl1	3
Gng5	3
Gng10	3
Gnaz	3
Gmip	3
Gm9994	3
Gm9992	3
Gm973	3
Gm867	3
Gm7616	3
Gm7534	3
Gm715	3
Gm7102	3
Gm7030	3
Gm6880	3
Gm6406	3
Gm597	3
Gm5820	3
Gm5741	3
Gm5595	3
Gm5414	3
Gm5294	3
Gm525	3
Gm5141	3
Gm5136	3
Gm5114	3
Gm5082	3
Gm4952	3
Gm382	3
Gm362	3
Gm3285	3
Gm1965	3
Gm17384	3
Gm17296	3
Gm14496	3
Gm12886	3
Gm12185	3
Gm11554	3
Gm11435	3
Gm1110	3
Glyatl3	3
Gltscr2	3
Glra4	3
Glis2	3
Gldc	3
Glce	3
Glcci1	3
Gk2	3
Gjc2	3
Gjb5	3
Gjb2	3
Gja8	3
Gja5	3
Gipr	3
Gipc2	3
Gip	3
Gins3	3
Gimap6	3
Ggcx	3
Gfy	3
Gfra2	3
Gfi1	3
Gem	3
Gdpd4	3
Gdap1	3
Gclc	3
Gcc1	3
Gca	3
Gbp8	3
Gbp5	3
Gbp2b	3
Gbf1	3
Gatsl2	3
Gatm	3
Gata1	3
Gart	3
Galnt10	3
Gal3st3	3
Gabrr1	3
Gabrg1	3
Gabra2	3
Gab3	3
Fzd7	3
Fxn	3
Fshr	3
Fscn2	3
Fsbp	3
Frmd7	3
Frat1	3
Fras1	3
Foxo3	3
Fnip2	3
Fndc4	3
Fndc3c1	3
Fmo9	3
Fmo2	3
Flywch2	3
Flnc	3
Fkrp	3
Fkbp6	3
Fkbp4	3
Fkbp10	3
Fis1	3
Fignl2	3
Figf	3
Fgg	3
Fgd6	3
Fgb	3
Ffar4	3
Fes	3
Fert2	3
Fcnb	3
Fcgr4	3
Fcgr2b	3
Fbxw2	3
Fbxw15	3
Fbxo38	3
Fbxo30	3
Fbxo24	3
Fbxo2	3
Fbxl4	3
Fbxl15	3
Fbln5	3
Fancd2	3
Fam86	3
Fam83e	3
Fam83b	3
Fam78b	3
Fam73b	3
Fam69b	3
Fam49b	3
Fam46d	3
Fam26e	3
Fam19a1	3
Fam188b	3
Fam186b	3
Fam174a	3
Fam168b	3
Fam166a	3
Fam163a	3
Fam13b	3
Fam136a	3
Fam131c	3
Fam122c	3
Fam115e	3
Fah	3
Fabp12	3
F8a	3
F830016B08Rik	3
Ezh2	3
Exoc3l4	3
Evi5l	3
Eva1a	3
Etnk1	3
Etfb	3
Etfa	3
Espl1	3
Esp31	3
Esf1	3
Eri3	3
Ercc8	3
Eps15l1	3
Epn3	3
Epn2	3
Ephx1	3
Epha4	3
Epha3	3
Epha1	3
Epb4.1l3	3
Endog	3
Emx2	3
Eme2	3
Emb	3
Elk1	3
Elf4	3
Elf1	3
Eif4e1b	3
Eif4e	3
Eif4a3	3
Eif3g	3
Eif3e	3
Eif2b1	3
Eid1	3
Ehbp1	3
Egr3	3
Egflam	3
Egfl7	3
Efcab6	3
Eefsec	3
Eef1e1	3
Ece2	3
Ear14	3
E030002O03Rik	3
Dzip1l	3
Dynll2	3
Dydc1	3
DXBay18	3
Duxbl1	3
Dusp27	3
Dusp21	3
Dtymk	3
Dtnbp1	3
Dse	3
Drg1	3
Drc1	3
Dpy19l4	3
Dppa1	3
Dpp7	3
Dpp4	3
Dpcr1	3
Dos	3
Dock7	3
Dntt	3
Dnmt3l	3
Dnmt1	3
Dnase2a	3
Dnajc5	3
Dnajc14	3
Dnajb12	3
Dnah8	3
Dnah7a	3
Dnah5	3
Dnaaf2	3
Dmd	3
Dlx4	3
Dlx3	3
Dld	3
Dkkl1	3
Dkk2	3
Dkc1	3
Disc1	3
Dip2c	3
Dhrs7b	3
Dhcr7	3
Dgat2	3
Det1	3
Dennd2a	3
Degs2	3
Defb4	3
Defb38	3
Defb34	3
Defb26	3
Defb20	3
Defb15	3
Defb13	3
Defb12	3
Dedd	3
Ddx6	3
Ddx52	3
Ddx43	3
Ddx3y	3
Ddx20	3
Ddn	3
Ddah1	3
Dctpp1	3
Dctn6	3
Dctn1	3
Dcp1b	3
Dcaf17	3
Dag1	3
Dact1	3
Dab2ip	3
Daam1	3
D930015E06Rik	3
D330045A20Rik	3
D16Ertd472e	3
Cyth4	3
Cys1	3
Cyp51	3
Cyp4a14	3
Cyp2r1	3
Cyp2j8	3
Cyp2c55	3
Cyp27b1	3
Cyp17a1	3
Cyb561	3
Cxcr1	3
Cwf19l1	3
Cwc22	3
Cul2	3
Ctsk	3
Ctsb	3
Cts7	3
Ctrl	3
Ctrc	3
Ctnnd2	3
Ctnnd1	3
Ctif	3
Cstl1	3
Cst12	3
Cspp1	3
Csnka2ip	3
Csnk2a2	3
Csmd2	3
Csgalnact2	3
Csf3	3
Cryz	3
Cryge	3
Cryga	3
Crybg3	3
Crot	3
Crlf1	3
Creb3l2	3
Crbn	3
Cpne3	3
Cpne2	3
Cpn1	3
Cphx1	3
Cpeb3	3
Cox7a2	3
Coq10a	3
Cops7b	3
Cops2	3
Colq	3
Col6a5	3
Col6a4	3
Col4a4	3
Col1a1	3
Col17a1	3
Cog8	3
Cntrob	3
Cnrip1	3
Cnot6	3
Cnot3	3
Cnih1	3
Cngb3	3
Cnga3	3
Cnga2	3
Cnbd2	3
Cmtm3	3
Cmtm2a	3
Cmtm1	3
Cmas	3
Clstn3	3
Clrn1	3
Clpsl2	3
Clpp	3
Clk4	3
Clic1	3
Clec4a4	3
Clec3a	3
Clec2f	3
Cldn9	3
Cldn8	3
Cldn7	3
Cldn3	3
Cldn24	3
Cldn10	3
Clcnka	3
Clasrp	3
Cks1b	3
Cirbp	3
Cidec	3
Chst5	3
Chst4	3
Chst2	3
Chst1	3
Chn2	3
Chml	3
Chl1	3
Chil1	3
Chia1	3
Chchd7	3
Chat	3
Cgnl1	3
Cga	3
Cfdp1	3
Ces4a	3
Ces3b	3
Ces1g	3
Ces1f	3
Ces1d	3
Ces1b	3
Cep63	3
Cep350	3
Cep135	3
Cela3b	3
Cebpg	3
Ceacam2	3
Cdyl	3
Cdsn	3
Cds1	3
Cdk5r2	3
Cdk17	3
Cdk16	3
Cdk15	3
Cdh6	3
Cdh5	3
Cdh20	3
Cdh2	3
Cdh15	3
Cdh12	3
Cdca8	3
Cdca5	3
Cdc20b	3
Cdc20	3
Cdadc1	3
Cd97	3
Cd80	3
Cd72	3
Cd6	3
Cd55	3
Cd47	3
Cd40lg	3
Cd4	3
Cd3eap	3
Cd3d	3
Cd320	3
Cd300lh	3
Cd274	3
Cd209c	3
Cd19	3
Cd180	3
Cd160	3
Cd151	3
Cct6b	3
Ccr6	3
Ccr5	3
Ccpg1os	3
Ccp110	3
Ccl8	3
Ccl6	3
Ccl27b	3
Ccl17	3
Ccdc94	3
Ccdc92	3
Ccdc90b	3
Ccdc88b	3
Ccdc82	3
Ccdc78	3
Ccdc177	3
[truncated: 14,693 more rows]

## Sheet: S5973.vs.Cell
Gene	sgRNAs_Freq
Derl2	6
Adcy6	6
Zfp518a	5
Wbscr27	5
Usp37	5
Ube3a	5
Tmem87b	5
Tmem154	5
Tbck	5
Tbc1d9b	5
Smok3a	5
Skap1	5
Rnf39	5
Prdm12	5
Pof1b	5
Pfn4	5
Paqr9	5
Olfr782	5
Olfr695	5
Olfr193	5
Olfr1284	5
Olfr1143	5
Nub1	5
Ntrk3	5
Nbeal2	5
Mroh9	5
Mapk9	5
Ly75	5
Lmtk2	5
Leo1	5
Large	5
Kpna7	5
Klhdc2	5
H2afy2	5
Gpr85	5
Gpc3	5
Gm9994	5
Gm597	5
Glyctk	5
Glt8d2	5
Fam132a	5
Efna1	5
Dynap	5
Defb13	5
D330045A20Rik	5
Cyth4	5
Cutal	5
Cplx3	5
Col6a5	5
Ceacam13	5
Cdk15	5
Cd28	5
Casp12	5
Bora	5
B020004J07Rik	5
Avpr1a	5
Apaf1	5
Ankrd34c	5
4930451C15Rik	5
4930430A15Rik	5
Zzz3	4
Zyx	4
Znhit2	4
Zkscan3	4
Zfp940	4
Zfp810	4
Zfp799	4
Zfp740	4
Zfp655	4
Zfp612	4
Zfp52	4
Zfp511	4
Zfp326	4
Zfp30	4
Zfp282	4
Zfp131	4
Zfand3	4
Zcchc13	4
Zbtb43	4
Zbed6	4
Xrcc2	4
Xkr6	4
Wnt9b	4
Wnk3	4
Wnk2	4
Wee1	4
Wdr90	4
Wdr36	4
Wdr17	4
Wdpcp	4
Wbp1l	4
Vwc2l	4
Vps52	4
Vps51	4
Vmn2r91	4
Vmn2r71	4
Vmn2r5	4
Vmn2r4	4
Vmn2r122	4
Vmn2r111	4
Vmn2r105	4
Vmn2r1	4
Vmn1r88	4
Vmn1r83	4
Vmn1r60	4
Vmn1r25	4
Vmn1r168	4
Vip	4
Vamp2	4
V1ra8	4
Uvssa	4
Usp9x	4
Upk3bl	4
Uggt2	4
Ucp3	4
Ubr5	4
U2af2	4
Txndc8	4
Ttn	4
Ttc5	4
Ttc39c	4
Ttc12	4
Tsga10	4
Tsg101	4
Trpt1	4
Trpm5	4
Trpm3	4
Trmt6	4
Trmt1	4
Trap1	4
Tprgl	4
Tppp	4
Tnni3	4
Tnni1	4
Tmtc1	4
Tmem69	4
Tmem65	4
Tmem51	4
Tmem41b	4
Tmem221	4
Tmem181a	4
Tmem14a	4
Tmem140	4
Tmem139	4
Tmem120b	4
Tmcc2	4
Tmc1	4
Tm6sf1	4
Ticam1	4
Thpo	4
Thoc1	4
Thada	4
Tgds	4
Tfcp2	4
Tex13a	4
Tcf3	4
Tcf15	4
Tcerg1l	4
Tcam1	4
Tbx4	4
Tbcb	4
Tbc1d12	4
Tas2r102	4
Tacr2	4
Syt16	4
Syce2	4
Svep1	4
Sun2	4
Sult6b1	4
Sulf1	4
Stpg1	4
Stoml3	4
Stoml2	4
Stk4	4
Stk30	4
Stk17b	4
St7	4
St3gal6	4
Ssbp2	4
Srrm3	4
Spty2d1	4
Spsb4	4
Spry1	4
Sprr2k	4
Spop	4
Spock2	4
Spns3	4
Spen	4
Spag8	4
Snrpd2	4
Smim3	4
Slco3a1	4
Slc9a9	4
Slc7a3	4
Slc40a1	4
Slc35d2	4
Slc30a2	4
Slc27a1	4
Slc25a29	4
Slc1a4	4
Skiv2l2	4
Sin3a	4
Sik2	4
Shisa4	4
Shbg	4
Shank2	4
Sh3glb2	4
Sh3bp4	4
Sgpp2	4
Sfta2	4
Sesn2	4
Serpinb6e	4
Serpina3n	4
Serpina11	4
Serp1	4
Senp7	4
Sema5b	4
Sema3d	4
Sec24c	4
Sec23ip	4
Scoc	4
Scgb3a2	4
Scgb3a1	4
Scaf8	4
Sbf1	4
Sap25	4
Samm50	4
Sall1	4
Sacm1l	4
Rufy3	4
Rras2	4
Rps6ka3	4
Rps15	4
Rpl27	4
Rpl23	4
Rpf1	4
Rock1	4
Rnf223	4
Rnase10	4
Rhox10	4
Rhot2	4
Rhoq	4
Rgs8	4
Rgs18	4
Rfx8	4
Rfng	4
Rex2	4
Rbm20	4
Rbbp8	4
Rasgrp4	4
Rasd2	4
Ralgapb	4
Rai2	4
Rad54b	4
Rab6a	4
Rab2b	4
Pydc3	4
Ptpn9	4
Ptgs2	4
Ptgr2	4
Psmg1	4
Psg21	4
Prss50	4
Prok2	4
Prmt8	4
Prlhr	4
Prl2b1	4
Prdm14	4
Pramel7	4
Pole4	4
Poldip3	4
Pmp2	4
Pmel	4
Plxnd1	4
Plscr3	4
Plg	4
Pin1rt1	4
Pilra	4
Piezo1	4
Phf6	4
Pfdn1	4
Pex26	4
Penk	4
Peli2	4
Pdilt	4
Pdia2	4
Pcp2	4
Pcif1	4
Pcf11	4
Pcdhb10	4
Pcdh19	4
Paxbp1	4
Pard6b	4
Pacs2	4
Oxsr1	4
Otoa	4
Osbpl8	4
Opalin	4
Oog4	4
Olfr961	4
Olfr90	4
Olfr874	4
Olfr826	4
Olfr761	4
Olfr746	4
Olfr675	4
Olfr645	4
Olfr575	4
Olfr557	4
Olfr460	4
Olfr46	4
Olfr390	4
Olfr361	4
Olfr281	4
Olfr220	4
Olfr214	4
Olfr207	4
Olfr19	4
Olfr175-ps1	4
Olfr165	4
Olfr1532-ps1	4
Olfr1510	4
Olfr1508	4
Olfr1461	4
Olfr1443	4
Olfr1441	4
Olfr1340	4
Olfr1337	4
Olfr1298	4
Olfr1282	4
Olfr1238	4
Olfr1209	4
Olfr1201	4
Olfr1180	4
Olfr1164	4
Olfr116	4
Olfr1115	4
Olfr1109	4
Olfr110	4
Olfr1084	4
Olfr1040	4
Olfr1014	4
Olfm4	4
Ogfrl1	4
Oas1d	4
Nudt3	4
Nt5dc3	4
Nsmf	4
Nr2c2ap	4
Nr2c1	4
Npw	4
Npr2	4
Nop16	4
Nkg7	4
Nhsl1	4
Neurl1b	4
Negr1	4
Ndufv1	4
Ndufs5	4
Ndufb7	4
Ncor1	4
Ncoa7	4
Napsa	4
Myo3b	4
Myo1a	4
Myl2	4
Msantd1	4
Mrps12	4
Mrpl13	4
Mpdu1	4
Mob3a	4
Mndal	4
Mmrn1	4
Mmp8	4
Mmp1a	4
Minpp1	4
Mier1	4
Medag	4
Med31	4
Med19	4
Med18	4
Me3	4
Mcph1	4
Mcmbp	4
Mchr1	4
Mccc2	4
Mbd6	4
Mb21d2	4
Mapre3	4
Mapk8ip3	4
Mapk1	4
Map4k5	4
Map3k1	4
Maneal	4
Mageb4	4
Magea2	4
Lypd8	4
Lsg1	4
Lrsam1	4
Lrrc48	4
Lrrc29	4
Lrrc26	4
Lrfn3	4
LOC100504608	4
LOC100503280	4
Lmod2	4
Lmf2	4
Lman1l	4
Lgals8	4
Laptm4b	4
Lad1	4
L3hypdh	4
Krtcap2	4
Krtap10-4	4
Krt86	4
Krt71	4
Krt31	4
Krt10	4
Knop1	4
Klk1b8	4
Klk1b16	4
Klf15	4
Kif1c	4
Kctd2	4
Kctd12	4
Kctd1	4
Kcnj4	4
Jsrp1	4
Itm2b	4
Itgam	4
Itga11	4
Irs4	4
Irs3	4
Irs2	4
Irf3	4
Iqgap2	4
Iqcg	4
Ints9	4
Ints1	4
Insm2	4
Inha	4
Ing3	4
Il6	4
Il2	4
Il15	4
Il13	4
Il10	4
Ifi204	4
Ifi203	4
Iapp	4
Hps4	4
Hoxd1	4
Hoga1	4
Hist1h4d	4
Hip1r	4
Hint3	4
Hils1	4
Hgf	4
Hey2	4
Hcfc1	4
Hbq1a	4
Hadh	4
Gtse1	4
Gstz1	4
Grm1	4
Grik2	4
Gpr75	4
Gpr62	4
Gpr176	4
Gpatch8	4
Gp2	4
Gnpda2	4
Gna12	4
Gmip	4
Gm8369	4
Gm7714	4
Gm7102	4
Gm6927	4
Gm4567	4
Gm20939	4
Gm20822	4
Gm19402	4
Gm17384	4
Gm1527	4
Gm13103	4
Gm13083	4
Gm12185	4
Gm10681	4
Glra2	4
Glra1	4
Gldc	4
Gk2	4
Gjd2	4
Gipc2	4
Gins3	4
Gimap6	4
Gfy	4
Gdap1	4
Gcnt1	4
Gchfr	4
Gbp8	4
Gabpb2	4
Fscn2	4
Frmd4b	4
Fli1	4
Ferd3l	4
Fdx1	4
Fbxw15	4
Fbxl7	4
Fam83b	4
Fam81a	4
Fam57b	4
Fam50a	4
Fam212b	4
Fam110a	4
Fam109a	4
Fam103a1	4
Fam102a	4
Evi5l	4
Etnk1	4
Etfb	4
Erich1	4
Erh	4
Epor	4
Epn2	4
Epb4.1l2	4
Enox2	4
Elf1	4
Elac1	4
Eif4e2	4
Eif4e1b	4
Eif3f	4
Efr3a	4
Efcab10	4
Eef1e1	4
E030030I06Rik	4
Dynlrb2	4
Dync1i1	4
Dym	4
Dydc1	4
Dusp21	4
Duox2	4
Dtnbp1	4
Dpysl4	4
Dppa5a	4
Dpp8	4
Dok5	4
Dock9	4
Dock8	4
Dock7	4
Doc2a	4
Dnase2a	4
Dnajc30	4
Dnajc27	4
Dnajb13	4
Dlx2	4
Disc1	4
Dhx9	4
Dhx36	4
Dhrs1	4
Dhps	4
Dennd2d	4
Dennd2a	4
Defb1	4
Ddah1	4
Dctn5	4
Dcaf17	4
Dapk1	4
Dact1	4
Daam1	4
Cytip	4
Cyp3a41a	4
Cyp2j8	4
Cyp2j13	4
Cyp2c65	4
Cts7	4
Cstl1	4
Csmd2	4
Csde1	4
Cryga	4
Crtac1	4
Crip3	4
Cpb2	4
Cox7b2	4
Cox7a2	4
Coq10a	4
Commd5	4
Colec10	4
Col6a4	4
Cog3	4
Cnksr1	4
Clybl	4
Clrn1	4
Clpsl2	4
Clec7a	4
Cldn18	4
Clcn6	4
Cisd2	4
Cir1	4
Chia1	4
Chd7	4
Chad	4
Cgref1	4
Cebpg	4
Cdk5rap3	4
Cdk5r2	4
Cdk4	4
Cdhr5	4
Cdc42bpb	4
Cd97	4
Cd72	4
Cd47	4
Cd24a	4
Cd209d	4
Cd180	4
Cd177	4
Ccr6	4
Ccr5	4
Ccdc94	4
Ccdc88b	4
Ccdc141	4
Ccdc127	4
Catsper3	4
Carf	4
Car12	4
Capn9	4
Capn10	4
Camsap3	4
Cacna1b	4
Cabin1	4
C87414	4
C5ar1	4
C1qtnf2	4
Btn1a1	4
Bsn	4
Brox	4
Bms1	4
Bhlhe40	4
Bex2	4
Bcr	4
BC051665	4
Bbs2	4
Batf3	4
B4galt3	4
B4galt1	4
B230217C12Rik	4
AW209491	4
Atp6v1b1	4
Atp13a5	4
Atf6b	4
Atad2b	4
Aspn	4
Asap1	4
Armcx4	4
Armc1	4
Apob	4
Ap3d1	4
Antxrl	4
Ankrd37	4
Ank	4
Amph	4
Amdhd2	4
Alkbh3	4
Akr7a5	4
Akr1e1	4
Akr1b8	4
Akap8	4
Akap7	4
Ak8	4
Aim2	4
Aig1	4
Ahi1	4
Afg3l1	4
Adh7	4
Adcy9	4
Adam24	4
Acvrl1	4
Actr8	4
Acn9	4
Ackr2	4
Acadvl	4
Abcf2	4
A630073D07Rik	4
A530054K11Rik	4
4933434I20Rik	4
4933406J08Rik	4
4931440L10Rik	4
4931414P19Rik	4
4930578C19Rik	4
4930550L24Rik	4
4930415O20Rik	4
4922505E12Rik	4
4921524J17Rik	4
3830406C13Rik	4
2900011O08Rik	4
2610008E11Rik	4
2410002F23Rik	4
2310034C09Rik	4
1700047I17Rik2	4
1700020L24Rik	4
1700012B09Rik	4
1600014C10Rik	4
Zxdc	3
Zswim6	3
Zswim3	3
Zranb3	3
Zranb1	3
Zpbp2	3
Znhit6	3
Zmynd8	3
Zmynd12	3
Zmym6	3
Zmym4	3
Zmym3	3
Zmat4	3
Zmat1	3
Zkscan5	3
Zic3	3
Zfyve19	3
Zfyve1	3
Zfr	3
Zfpl1	3
Zfp952	3
Zfp949	3
Zfp941	3
Zfp91	3
Zfp9	3
Zfp874a	3
Zfp871	3
Zfp850	3
Zfp830	3
Zfp791	3
Zfp777	3
Zfp763	3
Zfp750	3
Zfp715	3
Zfp69	3
Zfp687	3
Zfp663	3
Zfp623	3
Zfp617	3
Zfp599	3
Zfp59	3
Zfp579	3
Zfp524	3
Zfp523	3
Zfp512	3
Zfp507	3
Zfp503	3
Zfp472	3
Zfp449	3
Zfp418	3
Zfp410	3
Zfp386	3
Zfp385c	3
Zfp383	3
Zfp36l2	3
Zfp366	3
Zfp316	3
Zfp3	3
Zfp251	3
Zfp217	3
Zfp191	3
Zfp189	3
Zfp185	3
Zfp157	3
Zfp142	3
Zfp128	3
Zfp11	3
Zfhx4	3
Zfand6	3
Zdhhc9	3
Zdhhc8	3
Zdhhc7	3
Zdhhc25	3
Zdhhc19	3
Zdhhc13	3
Zdbf2	3
Zcchc9	3
Zcchc14	3
Zc3h6	3
Zc3h4	3
Zc3h15	3
Zc3h14	3
Zc2hc1b	3
Zbtb34	3
Zbtb18	3
Zbtb1	3
Zadh2	3
Ywhaq	3
Ythdf2	3
Ythdc1	3
Ypel4	3
Ykt6	3
Ybey	3
Xylt1	3
Xrn2	3
Xrn1	3
Xrcc5	3
Xpnpep2	3
Xndr-trpc2	3
Xlr4a	3
Xirp1	3
Xcr1	3
Xcl1	3
Wwp2	3
Wtip	3
Wscd2	3
Wscd1	3
Wrnip1	3
Wrap73	3
Wrap53	3
Wnt8b	3
Wnk1	3
Wfdc9	3
Wfdc5	3
Wfdc18	3
Wfdc11	3
Wee2	3
Wdr81	3
Wdr74	3
Wdr70	3
Wdr65	3
Wdr5b	3
Wdr38	3
Wdr34	3
Wdr27	3
Wdr20	3
Wdr18	3
Wdhd1	3
Wdfy3	3
Wbp2nl	3
Wbp2	3
Wasf3	3
Wac	3
Vwc2	3
Vwa8	3
Vwa7	3
Vwa5b2	3
Vwa5a	3
Vti1b	3
Vtcn1	3
Vstm2l	3
Vrk3	3
Vps37d	3
Vps35	3
Vps33b	3
Vps25	3
Vnn3	3
Vmn2r83	3
Vmn2r82	3
Vmn2r77	3
Vmn2r57	3
Vmn2r55	3
Vmn2r24	3
Vmn2r21	3
Vmn2r113	3
Vmn2r11	3
Vmn2r108	3
Vmn2r107	3
Vmn2r104	3
Vmn1r90	3
Vmn1r87	3
Vmn1r8	3
Vmn1r77	3
Vmn1r72	3
Vmn1r71	3
Vmn1r70	3
Vmn1r7	3
Vmn1r66	3
Vmn1r58	3
Vmn1r57	3
Vmn1r55	3
Vmn1r41	3
Vmn1r4	3
Vmn1r35	3
Vmn1r30	3
Vmn1r3	3
Vmn1r28	3
Vmn1r27	3
Vmn1r24	3
Vmn1r237	3
Vmn1r236	3
Vmn1r227	3
Vmn1r222	3
Vmn1r21	3
Vmn1r202	3
Vmn1r200	3
Vmn1r20	3
Vmn1r198	3
Vmn1r193	3
Vmn1r191	3
Vmn1r185	3
Vmn1r18	3
Vmn1r179	3
Vmn1r175	3
Vmn1r1	3
Vkorc1l1	3
Vkorc1	3
Vdac3	3
Vcl	3
Vax1	3
Vasp	3
Vasn	3
Vars2	3
Vangl2	3
Vangl1	3
Vamp7	3
Vac14	3
Uxt	3
Uts2	3
Utp18	3
Utf1	3
Uspl1	3
Usp9y	3
Usp7	3
Usp53	3
Usp42	3
Usp4	3
Usp24	3
Usp21	3
Usp16	3
Uso1	3
Ush1c	3
Use1	3
Uqcrh	3
Uprt	3
Upk3b	3
Upk3a	3
Upk1b	3
Upf3b	3
Unkl	3
Unc5c	3
Unc119	3
Ulbp1	3
Uhmk1	3
Ugt2b5	3
Ugt2b35	3
Ugt2b34	3
Ugp2	3
Ugcg	3
Ufl1	3
Uchl3	3
Ubxn6	3
Ubxn2b	3
Ubxn2a	3
Ubtf	3
Ubr2	3
Ubqln3	3
Ubl4b	3
Ubl4a	3
Ube2s	3
Ube2ql1	3
Ube2i	3
Ube2e1	3
Ube2a	3
Ubac1	3
Uba7	3
Tyw3	3
Tysnd1	3
Tyrp1	3
Tyrobp	3
Txnl1	3
Txndc9	3
Txndc16	3
Twist1	3
Twf2	3
Tusc3	3
Tulp4	3
Tuft1	3
Tubgcp2	3
Tubd1	3
Tubb3	3
Tubb2b	3
Tubal3	3
Tuba8	3
Tuba4a	3
Ttyh3	3
Ttll6	3
Ttll10	3
Tti2	3
Tti1	3
Ttc8	3
Ttc7	3
Ttc4	3
Ttc29	3
Ttc24	3
Ttc17	3
Tssk3	3
Tssk1	3
Tssc4	3
Tspyl4	3
Tspyl2	3
Tspyl1	3
Tspan33	3
Tspan31	3
Tspan17	3
Tsku	3
Tsc22d2	3
Try5	3
Trub2	3
Trrap	3
Trpv3	3
Trps1	3
Trpm8	3
Trpm7	3
Trpc4ap	3
Trp53rk	3
Troap	3
Tro	3
Trnau1ap	3
Trmu	3
Trmt44	3
Trmt2a	3
Trmt10b	3
Triqk	3
Trip11	3
Trim75	3
Trim72	3
Trim7	3
Trim66	3
Trim65	3
Trim55	3
Trim50	3
Trim43a	3
Trim31	3
Trim25	3
Trim12a	3
Trim10	3
Trib3	3
Trib1	3
Trhr2	3
Trex2	3
Treml1	3
Trappc9	3
Trappc3	3
Trappc1	3
Trap1a	3
Trak1	3
Traf6	3
Traf1	3
Trabd	3
Tra2a	3
Tpsg1	3
Tprn	3
Tpo	3
Tpmt	3
Tpm2	3
Tpgs2	3
Tpgs1	3
Tpcn2	3
Tox3	3
Tox	3
Tor3a	3
Tor1b	3
Topors	3
Tomm6	3
Tomm40l	3
Tom1	3
Tnp2	3
Tnnt2	3
Tnnt1	3
Tnks	3
Tnip2	3
Tnfsf8	3
Tnfsf10	3
Tnfrsf14	3
Tnfaip8l3	3
Tmx4	3
Tmx2	3
Tmx1	3
Tmprss7	3
Tmprss2	3
Tmprss11bnl	3
Tmprss11a	3
Tmod2	3
Tmigd1	3
Tmem95	3
Tmem92	3
Tmem86b	3
Tmem80	3
Tmem79	3
Tmem74	3
Tmem68	3
Tmem57	3
Tmem55a	3
Tmem50b	3
Tmem47	3
Tmem33	3
Tmem27	3
Tmem261	3
Tmem259	3
Tmem253	3
Tmem247	3
Tmem239	3
Tmem238	3
Tmem235	3
Tmem232	3
Tmem231	3
Tmem223	3
Tmem214	3
Tmem209	3
Tmem202	3
Tmem185b	3
Tmem178	3
Tmem176a	3
Tmem171	3
Tmem170	3
Tmem168	3
Tmem160	3
Tmem150a	3
Tmem120a	3
Tmem116	3
Tmem11	3
Tmem106c	3
Tmed6	3
Tmco3	3
Tmbim4	3
Tma7	3
Tma16	3
Tm4sf1	3
Tm2d2	3
Tlr9	3
Tlr1	3
Tln2	3
Tll1	3
Tlk2	3
Tjp2	3
Timm8a1	3
Timm44	3
Timm23	3
Timm17b	3
Timm17a	3
Timd4	3
Timd2	3
Tigd2	3
Tifab	3
Tie1	3
Themis3	3
Themis2	3
Thap3	3
Thap2	3
Thap1	3
Tgtp1	3
Tgfbr1	3
Tgfb1i1	3
Tfb1m	3
Tfap2d	3
Tex37	3
Tex36	3
Tex30	3
Tet2	3
Tesc	3
Tes	3
Terf2	3
Tepp	3
Tenc1	3
Tekt3	3
Tead4	3
Tead2	3
Tdp1	3
Tcte2	3
Tcp10b	3
Tcof1	3
Tchh	3
Tcfl5	3
Tcf7l2	3
Tcea2	3
Tcap	3
Tcaim	3
Tbxas1	3
Tbx18	3
Tbc1d8	3
Tbc1d22b	3
Tbc1d22a	3
Tbc1d21	3
Tbc1d17	3
Tbc1d16	3
Tbata	3
Tax1bp3	3
Tasp1	3
Tas2r143	3
Tas2r129	3
Tas2r123	3
Tas2r122	3
Tas2r110	3
Tas2r107	3
Tas2r105	3
Tas1r2	3
Taok3	3
Tango6	3
Tango2	3
Taf8	3
Taf7l	3
Taf5l	3
Taf4a	3
Taf11	3
Tab3	3
Tab2	3
Taar8c	3
Taar7d	3
Taar1	3
Syvn1	3
Sytl2	3
Syt6	3
Syt2	3
Synrg	3
Synpo	3
Syngr1	3
Syne2	3
Syne1	3
Sync	3
Syn3	3
Syn2	3
Sympk	3
Syk	3
Syce3	3
Swap70	3
Sv2c	3
Sv2b	3
Suz12	3
Suv39h1	3
Susd2	3
Susd1	3
Surf6	3
Supv3l1	3
Supt7l	3
Sun5	3
Sumo2	3
Sult5a1	3
Sult2a7	3
Sult2a3	3
Sult2a2	3
Sult2a1	3
Sult1c2	3
Sult1a1	3
Sufu	3
Styxl1	3
Stxbp3a	3
Stxbp2	3
Stx5a	3
Stx3	3
Stx1a	3
Stx17	3
Stx16	3
Stt3a	3
Strn3	3
Strip2	3
Strap	3
Stradb	3
Stpg2	3
Stox2	3
Ston2	3
Stom	3
Stmnd1	3
Stmn2	3
Stk38l	3
Stk38	3
Stk35	3
Stk32c	3
Stk31	3
Stk25	3
Stip1	3
Stap2	3
Stambpl1	3
St8sia5	3
St6gal2	3
St3gal1	3
Ssxb10	3
Ssna1	3
Ssb	3
Srsf3	3
Srsf12	3
Srpk2	3
Srm	3
Srl	3
Srgn	3
Srek1	3
Srd5a3	3
Srcin1	3
Sra1	3
Spz1	3
Sptbn1	3
Spry2	3
Sprr2b	3
Spred2	3
Spon2	3
Spo11	3
Spns1	3
Spire2	3
Spint3	3
Spink7	3
Spink6	3
Spink4	3
Spink3	3
Spink2	3
Spink10	3
Spg20	3
Spef2	3
Speer4b	3
Spats2l	3
Spata6	3
Spata31d1d	3
Spata31	3
Spast	3
Sparcl1	3
Spag9	3
Spaca7	3
Spaca5	3
Spaca3	3
Sp9	3
Sp5	3
Sp2	3
Sp110	3
Sp1	3
Sox5	3
Sox3	3
Sox2	3
Sox15	3
Sox10	3
Sowahc	3
Sohlh1	3
Soga2	3
Snx33	3
Snx25	3
Snx19	3
Snx12	3
Snx11	3
Snx1	3
Sntg2	3
Sntb2	3
Sntb1	3
Snta1	3
Snrpg	3
Snrpe	3
Snrpd1	3
Snrpc	3
Snrnp70	3
Snrnp48	3
Snrnp35	3
Snrnp200	3
Sncb	3
Snca	3
Snapc3	3
Snai3	3
Smyd2	3
Smtn	3
Sms	3
Smpd2	3
Smoc2	3
Smim22	3
Smim14	3
Smg8	3
Smg7	3
Smg6	3
Smg1	3
Smco4	3
Smco2	3
Smc1b	3
Smarcc1	3
Smarca4	3
Smarca1	3
Smad3	3
Smad2	3
Slx4ip	3
Slx4	3
Slpi	3
Slmo2	3
Slitrk5	3
Slfn8	3
Slfn4	3
Slco6c1	3
Slco1a5	3
Slc9b1	3
Slc9a1	3
Slc8b1	3
Slc8a3	3
Slc7a4	3
Slc7a11	3
Slc6a9	3
Slc6a18	3
Slc6a13	3
Slc5a5	3
Slc5a4a	3
Slc5a12	3
Slc51a	3
Slc4a10	3
Slc48a1	3
Slc46a2	3
Slc45a4	3
Slc44a5	3
Slc43a2	3
Slc41a1	3
Slc3a1	3
Slc39a7	3
Slc39a5	3
Slc39a4	3
Slc39a2	3
Slc39a10	3
Slc38a7	3
Slc38a6	3
Slc38a5	3
Slc37a3	3
Slc35f6	3
Slc35f4	3
Slc35e4	3
Slc35e2	3
Slc35c1	3
Slc35b1	3
Slc35a2	3
Slc31a2	3
Slc30a9	3
Slc30a4	3
Slc2a5	3
Slc2a3	3
Slc2a2	3
Slc29a2	3
Slc27a4	3
Slc26a6	3
Slc26a5	3
Slc26a4	3
Slc26a2	3
Slc25a53	3
Slc25a41	3
Slc25a30	3
Slc25a26	3
Slc25a24	3
Slc25a23	3
Slc25a21	3
Slc25a16	3
Slc24a4	3
Slc24a3	3
Slc23a2	3
Slc22a8	3
Slc22a7	3
Slc22a30	3
Slc22a3	3
Slc22a14	3
Slc1a3	3
Slc1a2	3
Slc19a3	3
Slc19a1	3
Slc18a1	3
Slc17a8	3
Slc16a12	3
Slc15a4	3
Slc12a9	3
Slc12a6	3
Slc10a7	3
Slc10a3	3
Slbp	3
Slamf8	3
Slamf1	3
Slain2	3
Slain1	3
Sla2	3
Skor2	3
Skint5	3
Skap2	3
Six3	3
Six2	3
Six1	3
Sirt7	3
Sipa1l3	3
Sike1	3
Sik3	3
Shroom2	3
Shroom1	3
Shisa9	3
Shisa2	3
She	3
Shc1	3
Sh3kbp1	3
Sh3gl2	3
Sh3bp5	3
Sh3bgrl3	3
Sh3bgrl2	3
Sh2d4b	3
Sh2d1a	3
Sgsh	3
Sgpp1	3
Sgpl1	3
Sgms1	3
Sgip1	3
Sfxn4	3
Sfxn3	3
Sftpc	3
Sftpb	3
Sftpa1	3
Sf3a2	3
Setdb2	3
Setd5	3
Setd3	3
Set	3
Sesn1	3
Serping1	3
Serpine1	3
Serpinb5	3
Serpinb2	3
Serpinb12	3
Serpina3m	3
Serpina3j	3
Serpina3i	3
Serpina3f	3
Serpina3c	3
Serpina1e	3
Serpina12	3
Serinc2	3
Serf2	3
Sept11	3
Sept10	3
Sephs2	3
Senp6	3
Senp5	3
Sema6d	3
Sema3e	3
Selo	3
Selm	3
Sel1l	3
Sectm1b	3
Sec23a	3
Sec22c	3
Sec22a	3
Sec13	3
Sdsl	3
Sdpr	3
Sdhb	3
Sdha	3
Sdccag8	3
Sdc1	3
Scube2	3
Scrg1	3
Scp2d1	3
Scp2	3
Scn7a	3
Scn3b	3
Scn10a	3
Scmh1	3
Scgb2b3	3
Scgb2b15	3
Scgb2b12	3
Scgb1b27	3
Scgb1a1	3
Scg3	3
Scg2	3
Scd4	3
Scd1	3
Scaper	3
Scamp4	3
Scamp3	3
Scamp2	3
Sbspon	3
Sbsn	3
Sbno1	3
Sbf2	3
Sbds	3
Saysd1	3
Sash3	3
Sart1	3
Sars2	3
Sap130	3
Samt2	3
Samd5	3
Samd4b	3
Samd14	3
Samd11	3
Sacs	3
S100a9	3
S100a16	3
Rybp	3
Rxfp4	3
Rwdd3	3
Rwdd2b	3
Runx3	3
Runx1	3
Rtn4rl2	3
Rtn4ip1	3
Rtn3	3
Rtf1	3
Rsrc1	3
Rspo4	3
Rspo3	3
Rsl1d1	3
Rs1	3
Rrm2b	3
Rrbp1	3
Rragd	3
Rraga	3
Rptor	3
Rptn	3
Rps6ka1	3
Rps25	3
Rps24	3
Rps19	3
Rps14	3
Rps13	3
Rprd1a	3
Rplp1	3
Rpl8	3
Rpl36	3
Rpl3	3
Rpl18a	3
Rpl13	3
Rpl12	3
Rpgrip1l	3
Rpgrip1	3
Rpa1	3
Ror2	3
Ropn1l	3
Robo4	3
Rnmt	3
Rnf44	3
Rnf43	3
Rnf24	3
Rnf2	3
Rnf150	3
Rnf133	3
Rnf130	3
Rnf125	3
Rnf122	3
Rnf10	3
Rnaseh1	3
Rnase9	3
Rmnd5a	3
Rlim	3
Rlbp1	3
Ripply1	3
Ripk2	3
Ripk1	3
Rimbp2	3
Rilpl2	3
Ric8b	3
Ribc1	3
Rhox3a	3
Rhoj	3
Rhog	3
Rhobtb2	3
Rhbg	3
Rhbdd2	3
Rgs2	3
Rgs19	3
Rgs16	3
Rgmb	3
Rgma	3
Rgl2	3
Rgl1	3
Rgcc	3
Rgag1	3
Rft1	3
Rexo1	3
Retnlg	3
Retn	3
Ret	3
Rep15	3
Reck	3
Rec8	3
Rdh11	3
Rdh1	3
Rcvrn	3
Rcor2	3
Rcn2	3
Rcl1	3
Rchy1	3
Rcc1	3
Rcan1	3
Rbx1	3
Rbpjl	3
Rbmxl2	3
Rbmxl1	3
Rbms2	3
Rbm46	3
Rbm44	3
Rbm33	3
Rbm31y	3
Rbm26	3
Rbm17	3
Rbbp6	3
Rbbp4	3
Rassf4	3
Rasl2-9	3
Rasl11b	3
Rasgrp3	3
Rasgrp2	3
Rarres1	3
Rapgefl1	3
Rapgef6	3
Rapgef4	3
Rangrf	3
Ranbp3l	3
Ralbp1	3
Ralb	3
Rai1	3
Rae1	3
Rad9a	3
Rad52	3
Rad23b	3
Rad17	3
Rabl2	3
Rabgef1	3
Rab6b	3
Rab5b	3
Rab4b	3
Rab40b	3
Rab3b	3
Rab3a	3
Rab39b	3
Rab33b	3
Rab28	3
Rab11a	3
Qsox1	3
Qrsl1	3
Qrich2	3
Qdpr	3
Pyurf	3
Pyhin1	3
Pxn	3
Pxmp4	3
Pxdn	3
Pxdc1	3
Pwwp2b	3
Pvrl3	3
Pvrl2	3
Purb	3
Ptpru	3
Ptprh	3
Ptpre	3
Ptpn4	3
Ptpn21	3
Ptpn18	3
Ptplb	3
Ptp4a3	3
Ptk7	3
Ptk6	3
Pthlh	3
Pth2r	3
Ptgfr	3
Ptger4	3
Ptcra	3
Ptchd4	3
Ptbp3	3
Ptbp2	3
Ptar1	3
Psmg3	3
Psme3	3
Psme1	3
Psmd9	3
Psmc5	3
Psmc4	3
Psmb11	3
Psma8	3
Psma3	3
Psg23	3
Psg16	3
Psen2	3
Psd3	3
Psca	3
Prss42	3
Prss40	3
Prss38	3
Prss23	3
Prss22	3
Prr14l	3
Prps2	3
Prpf8	3
Prpf40a	3
Prpf31	3
Prox2	3
Pros1	3
Prop1	3
Prom2	3
Prom1	3
Prol1	3
Prodh2	3
Procr	3
Prob1	3
Prmt2	3
Prmt1	3
Prlh	3
Prl8a9	3
Prl8a2	3
Prl3d2	3
Prl3c1	3
Prkx	3
Prkd3	3
Prkd1	3
Prkcsh	3
Prkch	3
Prkcdbp	3
Prkab1	3
Prkaa2	3
Prkaa1	3
Prim2	3
Prickle2	3
Prg3	3
Prelp	3
Prdx6b	3
Prdm4	3
Prdm1	3
Prap1	3
Pramel1	3
Pramef8	3
Pramef12	3
Pqbp1	3
Ppt2	3
Ppp6r2	3
Ppp6r1	3
Ppp3cb	3
Ppp2r3a	3
Ppp1r7	3
Ppp1r3e	3
Ppp1r27	3
Ppp1r1c	3
Ppp1r1a	3
Ppp1r14b	3
Ppm1k	3
Ppic	3
Ppib	3
Ppat	3
Ppard	3
Ppapdc3	3
Ppapdc1a	3
Ppap2a	3
Pp2d1	3
Pou6f1	3
Pot1b	3
Por	3
Popdc2	3
Pomk	3
Pom121l12	3
Polr3c	3
Polr2j	3
Polr2f	3
Polr1b	3
Polq	3
Poli	3
Pola2	3
Pola1	3
Pofut2	3
Pnrc2	3
Pnma3	3
Pms2	3
Pmfbp1	3
Plxnc1	3
Plxnb2	3
Plscr5	3
Plod2	3
Plekhm1	3
Plekhh2	3
Plekhg5	3
Plekhg4	3
Plekhg1	3
Plekha5	3
Plekha4	3
Pld4	3
Plcl1	3
Plch2	3
Plcd4	3
Plcb3	3
Plcb1	3
Pla2r1	3
Pla2g4f	3
Pla2g4a	3
Pla2g2e	3
Pknox1	3
Pkn1	3
Pkmyt1	3
Pkib	3
Pkdrej	3
Pkd2	3
Pitrm1	3
Pip	3
Pin4	3
Pilrb1	3
Pik3r3	3
Pik3cd	3
Pik3ca	3
Pigx	3
Pigh	3
Pid1	3
Pias3	3
Pias1	3
Pi4k2b	3
Pi16	3
Phpt1	3
Phlpp1	3
Phldb1	3
Phkg2	3
Phgdh	3
Phf10	3
Phactr3	3
Pgm3	3
Pgm2	3
Pglyrp3	3
Pgk2	3
Pgf	3
Pgap3	3
Pgap2	3
Pfkfb2	3
Pfdn4	3
Pfdn2	3
Pf4	3
Pex5l	3
Pex14	3
Pex11b	3
Pet117	3
Pet112	3
Pet100	3
Pelp1	3
Peg12	3
Pdzrn4	3
Pdzk1ip1	3
Pdzd11	3
Pdk4	3
Pdhx	3
Pde6g	3
Pde5a	3
Pde4b	3
Pde2a	3
Pde12	3
Pde10a	3
Pdcd6ip	3
Pdcd11	3
Pdcd1	3
Pcsk6	3
Pcsk1	3
Pcp4	3
Pcnp	3
Pck2	3
Pcgf5	3
Pcgf3	3
Pcdhb9	3
Pcdhb7	3
Pcdhb5	3
Pcdhb3	3
Pcdhb2	3
Pcdhb13	3
Pcdhb1	3
Pcdha10	3
Pcdh7	3
Pcdh12	3
Pcdh11x	3
Pbx1	3
Pbk	3
Pax8	3
Patl2	3
Patl1	3
Pate2	3
Parp9	3
Parp16	3
Parp12	3
Papss2	3
Pappa2	3
Pappa	3
Papolg	3
Panx3	3
Pank4	3
Pam16	3
Palm3	3
Pak7	3
Pah	3
Pafah1b1	3
Padi4	3
Pabpc4	3
P4ha2	3
P2ry6	3
P2rx6	3
Oxgr1	3
Ovgp1	3
Otx1	3
Otub2	3
Otogl	3
Ostc	3
Osr2	3
Osm	3
Osgepl1	3
Oscp1	3
Osbpl6	3
Osbpl3	3
Orc5	3
Oprk1	3
Oprd1	3
Opn3	3
Opcml	3
Oosp3	3
Oosp2	3
Olr1	3
Olig1	3
Olfr992	3
Olfr987	3
Olfr980	3
Olfr98	3
Olfr965	3
Olfr963	3
Olfr958	3
Olfr957	3
Olfr955	3
Olfr954	3
Olfr95	3
Olfr937	3
[truncated: 16,597 more rows]

## Sheet: S5974.vs.Cell
Gene	sgRNAs_Freq
Ubqln4	4
Olfr273	4
Olfr1508	4
Klhl26	4
Gm9994	4
Gm5072	4
Gas2l2	4
Cyp3a41a	4
Cd200r2	4
Ccl27b	4
C330021F23Rik	4
A530032D15Rik	4
Zzz3	3
Zyx	3
Zxdc	3
Zwilch	3
Zw10	3
Zswim8	3
Zswim5	3
Zscan10	3
Zranb3	3
Zranb1	3
Zp2	3
Znrd1as	3
Znhit6	3
Znhit2	3
Zmynd19	3
Zmym6	3
Zmym4	3
Zmpste24	3
Zmiz2	3
Zmat5	3
Zmat4	3
Zkscan7	3
Zkscan1	3
Zic3	3
Zhx1	3
Zfyve28	3
Zfyve27	3
Zfyve19	3
Zfyve1	3
Zfx	3
Zfr	3
Zfp963	3
Zfp960	3
Zfp957	3
Zfp954	3
Zfp94	3
Zfp938	3
Zfp92	3
Zfp874a	3
Zfp865	3
Zfp850	3
Zfp846	3
Zfp830	3
Zfp810	3
Zfp799	3
Zfp763	3
Zfp750	3
Zfp747	3
Zfp719	3
Zfp715	3
Zfp667	3
Zfp629	3
Zfp617	3
Zfp612	3
Zfp60	3
Zfp599	3
Zfp59	3
Zfp583	3
Zfp579	3
Zfp54	3
Zfp524	3
Zfp523	3
Zfp52	3
Zfp503	3
Zfp488	3
Zfp457	3
Zfp449	3
Zfp410	3
Zfp383	3
Zfp366	3
Zfp354a	3
Zfp35	3
Zfp326	3
Zfp318	3
Zfp317	3
Zfp316	3
Zfp282	3
Zfp275	3
Zfp248	3
Zfp213	3
Zfp212	3
Zfp202	3
Zfp2	3
Zfp189	3
Zfp185	3
Zfp184	3
Zfp169	3
Zfp157	3
Zfp146	3
Zfp142	3
Zfp128	3
Zfp12	3
Zfp119b	3
Zfp11	3
Zfhx2	3
Zfc3h1	3
Zfand6	3
Zfand4	3
Zfand2b	3
Zdhhc4	3
Zdhhc16	3
Zcwpw1	3
Zcchc4	3
Zc3hav1l	3
Zc3h6	3
Zc3h15	3
Zc3h14	3
Zbtb7a	3
Zbtb5	3
Zbtb34	3
Zbtb21	3
Zbtb14	3
Zbtb11	3
Zbtb1	3
Zbed6	3
Zak	3
Zadh2	3
Ywhaq	3
Ythdf1	3
Ythdc1	3
Ypel4	3
Ypel2	3
Ylpm1	3
Ykt6	3
Yipf6	3
Ydjc	3
Ybey	3
Yae1d1	3
Xylt1	3
Xrcc6	3
Xpo7	3
Xpo6	3
Xpc	3
Xndr-trpc2	3
Xlr4a	3
Xkr8	3
Xirp2	3
Xirp1	3
Xcr1	3
Wwp2	3
Wwp1	3
Wtip	3
Wscd2	3
Wsb1	3
Wrap73	3
Wnt9b	3
Wnt7a	3
Wnk3	3
Wnk2	3
Wisp2	3
Wipi2	3
Wfdc9	3
Wfdc2	3
Wfdc15b	3
Wfdc11	3
Wfdc1	3
Wee2	3
Wee1	3
Wdtc1	3
Wdr95	3
Wdr93	3
Wdr90	3
Wdr74	3
Wdr72	3
Wdr5b	3
Wdr5	3
Wdr36	3
Wdr34	3
Wdr27	3
Wbscr27	3
Wbscr22	3
Wbscr17	3
Wbp2nl	3
Wac	3
Vwa8	3
Vwa5b2	3
Vwa5a	3
Vwa2	3
Vwa1	3
Vti1b	3
Vstm2l	3
Vsig1	3
Vps53	3
Vps51	3
Vps4b	3
Vps37d	3
Vps33b	3
Vmn2r99	3
Vmn2r83	3
Vmn2r80	3
Vmn2r71	3
Vmn2r69	3
Vmn2r63	3
Vmn2r57	3
Vmn2r5	3
Vmn2r4	3
Vmn2r25	3
Vmn2r23	3
Vmn2r21	3
Vmn2r14	3
Vmn2r122	3
Vmn2r113	3
Vmn2r111	3
Vmn2r110	3
Vmn2r11	3
Vmn2r105	3
Vmn2r104	3
Vmn2r102	3
Vmn1r91	3
Vmn1r90	3
Vmn1r8	3
Vmn1r75	3
Vmn1r7	3
Vmn1r68	3
Vmn1r66	3
Vmn1r65	3
Vmn1r60	3
Vmn1r52	3
Vmn1r5	3
Vmn1r4	3
Vmn1r39	3
Vmn1r34	3
Vmn1r27	3
Vmn1r237	3
Vmn1r236	3
Vmn1r227	3
Vmn1r21	3
Vmn1r195	3
Vmn1r179	3
Vmn1r178	3
Vmn1r171	3
Vmn1r168	3
Vmn1r13	3
Vmn1r113	3
Vmn1r1	3
Vip	3
Vegfc	3
Vegfb	3
Vegfa	3
Vdac3	3
Vars2	3
Vapa	3
Uvssa	3
Utp18	3
Uspl1	3
Usp8	3
Usp7	3
Usp45	3
Usp4	3
Usp33	3
Usp21	3
Usp12	3
Uso1	3
Urgcp	3
Urb1	3
Uqcrfs1	3
Upk3bl	3
Upk1b	3
Upf1	3
Unc5d	3
Unc119b	3
Unc119	3
Uimc1	3
Uhrf2	3
Uhmk1	3
Ugt3a2	3
Ugt2b34	3
Ugt1a10	3
Ugp2	3
Ucn	3
Uck1	3
Uchl4	3
Uchl3	3
Ubxn7	3
Ubxn2b	3
Ubr5	3
Ubqln1	3
Ubl4b	3
Ube4b	3
Ube3a	3
Ube2ql1	3
Ube2o	3
Ube2d2a	3
Ube2a	3
Ubc	3
Ubac1	3
Uba2	3
Uba1	3
Tyrp1	3
Tyrobp	3
Txnrd1	3
Txndc8	3
Txndc16	3
Twsg1	3
Twf2	3
Tulp4	3
Tubgcp6	3
Tubgcp2	3
Tubg1	3
Tubd1	3
Tubb4b	3
Tuba8	3
Tuba3a	3
Ttyh3	3
Ttll9	3
Ttk	3
Tti2	3
Ttc9b	3
Ttc4	3
Ttc39c	3
Ttc30a2	3
Ttc27	3
Ttc25	3
Ttc24	3
Ttc19	3
Ttc17	3
Ttc12	3
Ttc1	3
Tst	3
Tssk4	3
Tssc1	3
Tsr3	3
Tspyl4	3
Tspyl2	3
Tspan32	3
Tspan31	3
Tspan11	3
Tsga10	3
Tsg101	3
Tsen34	3
Tsc22d2	3
Trub2	3
Trpv6	3
Trpt1	3
Trpm8	3
Trpm3	3
Trpc7	3
Trpc6	3
Trpa1	3
Trp53tg5	3
Trnau1ap	3
Trmu	3
Trmt6	3
Trmt2a	3
Trmt1	3
Trip13	3
Trim75	3
Trim66	3
Trim58	3
Trim56	3
Trim46	3
Trim40	3
Trim28	3
Trim25	3
Trim15	3
Trim11	3
Trim10	3
Trhr2	3
Trhr	3
Trex2	3
Trex1	3
Treml1	3
Trappc8	3
Trappc1	3
Trap1a	3
Trap1	3
Trafd1	3
Traf1	3
Trabd	3
Tpsg1	3
Tprn	3
Tprgl	3
Tppp	3
Tpo	3
Tpm3	3
Tpm2	3
Tpgs2	3
Tox3	3
Tor3a	3
Tor1b	3
Topors	3
Top3a	3
Tomm6	3
Tomm40l	3
Tomm40	3
Tomm20l	3
Tnrc6a	3
Tnni1	3
Tnnc1	3
Tnks	3
Tnk1	3
Tnfsf18	3
Tnfsf13	3
Tnfrsf14	3
Tnfrsf11a	3
Tnf	3
Tmx4	3
Tmx3	3
Tmx2	3
Tmx1	3
Tmprss7	3
Tmprss11d	3
Tmprss11bnl	3
Tmod2	3
Tmem95	3
Tmem92	3
Tmem9	3
Tmem87b	3
Tmem80	3
Tmem8	3
Tmem79	3
Tmem74	3
Tmem69	3
Tmem65	3
Tmem51	3
Tmem50b	3
Tmem47	3
Tmem42	3
Tmem39b	3
Tmem33	3
Tmem27	3
Tmem259	3
Tmem25	3
Tmem238	3
Tmem236	3
Tmem232	3
Tmem231	3
Tmem229b	3
Tmem223	3
Tmem221	3
Tmem216	3
Tmem202	3
Tmem19	3
Tmem186	3
Tmem181a	3
Tmem177	3
Tmem176a	3
Tmem170	3
Tmem168	3
Tmem167b	3
Tmem154	3
Tmem14c	3
Tmem14a	3
Tmem141	3
Tmem139	3
Tmem134	3
Tmem131	3
Tmem127	3
Tmem123	3
Tmem120b	3
Tmem120a	3
Tmem110	3
Tmem11	3
Tmem106c	3
Tmco6	3
Tmco1	3
Tmcc3	3
Tmcc1	3
Tmc7	3
Tma16	3
Tm7sf3	3
Tm6sf1	3
Tm4sf4	3
Tm2d2	3
Tm2d1	3
Tlr4	3
Tlr3	3
Tle1	3
Tktl2	3
Tjp2	3
Tjp1	3
Tinag	3
Timp4	3
Timm8a2	3
Timm8a1	3
Timm23	3
Timm17a	3
Timm13	3
Tigd2	3
Tifab	3
Tie1	3
Ticrr	3
Ticam2	3
Tia1	3
Thumpd1	3
Thrap3	3
Thpo	3
Thoc1	3
Them6	3
Thbs1	3
Thap7	3
Thap3	3
Thap11	3
Thada	3
Th	3
Tgtp1	3
Tgfbr1	3
Tfr2	3
Tfpt	3
Tfpi2	3
Tfe3	3
Tfcp2	3
Tfb1m	3
Tfap2a	3
Tex19.1	3
Tex11	3
Tex10	3
Tet2	3
Tesc	3
Tepp	3
Tekt5	3
Tead4	3
Tdp1	3
Tcte2	3
Tcp10b	3
Tcl1b4	3
Tchh	3
Tcf25	3
Tcf23	3
Tceal7	3
Tcea1	3
Tcap	3
Tcam1	3
Tbxas1	3
Tbx6	3
Tbx4	3
Tbx20	3
Tbx18	3
Tbx15	3
Tbx1	3
Tbl3	3
Tbck	3
Tbcb	3
Tbc1d8	3
Tbc1d25	3
Tbc1d24	3
Tbc1d22a	3
Tbc1d2	3
Tbc1d17	3
Taz	3
Tatdn3	3
Tas2r143	3
Tas2r131	3
Tas2r123	3
Tas2r120	3
Tas2r116	3
Tas2r113	3
Tas2r105	3
Tas2r104	3
Tas2r102	3
Tas1r3	3
Tas1r1	3
Tarsl2	3
Taok3	3
Tango2	3
Taf8	3
Taf6l	3
Taf5l	3
Taf1c	3
Taf15	3
Taf12	3
Tacr2	3
Tab3	3
Tab2	3
Taar9	3
Taar7d	3
Taar1	3
T	3
Sytl2	3
Sytl1	3
Syt6	3
Syt16	3
Syp	3
Synpr	3
Synpo	3
Syngr4	3
Syngr1	3
Syngap1	3
Syne4	3
Syne2	3
Syne1	3
Sync	3
Syna	3
Syn3	3
Syn2	3
Sycp3	3
Syce3	3
Syce2	3
Svs4	3
Svop	3
Sval3	3
Suz12	3
Susd4	3
Sun2	3
Sumf1	3
Sult5a1	3
Sult2a7	3
Sult2a3	3
Sult2a1	3
Sult1c1	3
Sult1a1	3
Sulf1	3
Suco	3
Sucnr1	3
Suclg1	3
Styxl1	3
Styx	3
Stxbp6	3
Stxbp2	3
Stx5a	3
Stx3	3
Stx2	3
Stx18	3
Stx17	3
Strn3	3
Stradb	3
Strada	3
Stpg2	3
Ston1	3
Stoml3	3
Stom	3
Stk40	3
Stk4	3
Stk38l	3
Stk35	3
Stk33	3
Stk32a	3
Stk31	3
Stk30	3
Stk25	3
Stk17b	3
Stim1	3
Steap1	3
Stbd1	3
Stau2	3
Stau1	3
Stat5a	3
Stat2	3
Stard5	3
Stag2	3
Stag1	3
Stab2	3
Stab1	3
St7	3
St6galnac6	3
St6gal2	3
St3gal4	3
Sspo	3
Ssna1	3
Ssc5d	3
Ssb	3
Srsf6	3
Srsf12	3
Srrm3	3
Srpr	3
Srp72	3
Srp68	3
Srp14	3
Sri	3
Srebf1	3
Srcin1	3
Sqle	3
Spty2d1	3
Sptlc3	3
Spsb4	3
Spry2	3
Sprr4	3
Sprr2k	3
Sprr2b	3
Sprr2a1	3
Spop	3
Spock2	3
Spns3	3
Spint3	3
Spink4	3
Spink3	3
Spink2	3
Spink10	3
Spin1	3
Spidr	3
Spic	3
Spi1	3
Spen	3
Speer4b	3
Specc1	3
Spdef	3
Spats2l	3
Spata7	3
Spata4	3
Spata31d1d	3
Spata1	3
Spast	3
Spag4	3
Spaca6	3
Spaca3	3
Sp6	3
Sp5	3
Sp2	3
Sp1	3
Sox5	3
Sox30	3
Sox15	3
Sox10	3
Soga3	3
Snx33	3
Snx32	3
Snx29	3
Snx1	3
Sntb2	3
Sntb1	3
Snta1	3
Snrpg	3
Snrpd2	3
Snrpd1	3
Snrnp27	3
Snph	3
Sncb	3
Snca	3
Snapc3	3
Snap91	3
Smyd5	3
Smyd2	3
Smpx	3
Smpdl3a	3
Smok3a	3
Smlr1	3
Smim3	3
Smim22	3
Smim19	3
Smim14	3
Smg8	3
Smg6	3
Smco4	3
Smc1b	3
Smarcd2	3
Smad3	3
Slitrk5	3
Slirp	3
Slfn4	3
Slco6c1	3
Slco1a5	3
Slc9b1	3
Slc9a7	3
Slc9a3	3
Slc8b1	3
Slc8a3	3
Slc7a3	3
Slc6a7	3
Slc5a7	3
Slc52a2	3
Slc45a4	3
Slc45a2	3
Slc44a3	3
Slc43a2	3
Slc41a1	3
Slc3a1	3
Slc39a9	3
Slc39a7	3
Slc39a4	3
Slc39a2	3
Slc38a9	3
Slc38a5	3
Slc37a3	3
Slc36a1	3
Slc35f6	3
Slc35f4	3
Slc35e4	3
Slc35c1	3
Slc35b1	3
Slc34a3	3
Slc31a2	3
Slc30a9	3
Slc30a7	3
Slc30a4	3
Slc30a2	3
Slc2a9	3
Slc2a8	3
Slc2a5	3
Slc2a3	3
Slc2a13	3
Slc2a10	3
Slc29a2	3
Slc27a4	3
Slc27a1	3
Slc26a2	3
Slc25a53	3
Slc25a40	3
Slc25a35	3
Slc25a33	3
Slc25a32	3
Slc25a29	3
Slc25a27	3
Slc25a25	3
Slc25a21	3
Slc25a19	3
Slc25a16	3
Slc25a10	3
Slc24a3	3
Slc22a7	3
Slc22a30	3
Slc22a3	3
Slc22a16	3
Slc18a1	3
Slc16a12	3
Slc15a5	3
Slc15a4	3
Slc15a2	3
Slc15a1	3
Slc12a9	3
Slc12a8	3
Slc10a1	3
Slbp	3
Slamf9	3
Sla2	3
Skp2	3
Skiv2l2	3
Skint9	3
Skint7	3
Skint6	3
Skint10	3
Skap1	3
Ska1	3
Six3	3
Six1	3
Sis	3
Sipa1l3	3
Sin3b	3
Sin3a	3
Sil1	3
Sigirr	3
Sidt1	3
Shroom1	3
Shprh	3
Shc1	3
Shbg	3
Sh3pxd2b	3
Sh3kbp1	3
Sh3glb2	3
Sh3gl3	3
Sh3bp5	3
Sh3bp2	3
Sh3bgrl3	3
Sh3bgrl2	3
Sh2d4b	3
Sgpp2	3
Sgpp1	3
Sgol2	3
Sgol1	3
Sgcz	3
Sgcd	3
Sfxn5	3
Sfxn3	3
Sftpc	3
Sfrp2	3
Sfrp1	3
Sfn	3
Sfmbt2	3
Sf3b5	3
Sez6	3
Setd2	3
Sertm1	3
Sertad2	3
Serping1	3
Serpine1	3
Serpinb9b	3
Serpinb6d	3
Serpinb6c	3
Serpinb2	3
Serpinb13	3
Serpina6	3
Serpina3n	3
Serpina3f	3
Serpina1e	3
Serpina12	3
Serpina11	3
Sept11	3
Sepp1	3
Sephs2	3
Senp8	3
Senp7	3
Senp6	3
Senp5	3
Sema6d	3
Sema5b	3
Sema4d	3
Sema4b	3
Sema3d	3
Selp	3
Selo	3
Sele	3
Seh1l	3
Sectm1b	3
Sec24c	3
Sec23a	3
Sec22c	3
Sdsl	3
Sdr42e1	3
Sdpr	3
Sdk1	3
Sdhaf2	3
Sdha	3
Sdf4	3
Sdf2	3
Sdc3	3
Sdc1	3
Scp2d1	3
Scp2	3
Scoc	3
Scnn1g	3
Scnn1a	3
Scnm1	3
Scmh1	3
Scgb3a1	3
Scgb2b15	3
Scgb1b30	3
Scgb1b27	3
Scgb1a1	3
Scg3	3
Scg2	3
Scfd2	3
Scd2	3
Scarb1	3
Scara5	3
Scaper	3
Scamp4	3
Scamp3	3
Scamp2	3
Scaf8	3
Sbspon	3
Sbk3	3
Sbf2	3
Sbf1	3
Sbds	3
Sash1	3
Sart1	3
Sarm1	3
Sap30l	3
Sap130	3
Samt2	3
Samd11	3
Samd10	3
Sall1	3
Sae1	3
Sacs	3
S100z	3
S100pbp	3
S100a9	3
Ryk	3
Rxrb	3
Rxfp4	3
Rwdd2b	3
Rtp4	3
Rtp3	3
Rtn4ip1	3
Rtf1	3
Rspry1	3
Rspo3	3
Rsph1	3
Rsl1d1	3
Rrp12	3
Rrm2b	3
Rrbp1	3
Rras2	3
Rragd	3
Rraga	3
Rrad	3
Rps6kb2	3
Rps6ka1	3
Rps29	3
Rps27l	3
Rps26	3
Rps25	3
Rps2	3
Rps19	3
Rps15a	3
Rps15	3
Rps14	3
Rps13	3
Rps10	3
Rprml	3
Rprd1a	3
Rplp1	3
Rpl8	3
Rpl4	3
Rpl36	3
Rpl18a	3
Rpl11	3
Rpl10l	3
Rpia	3
Rpgrip1l	3
Rpf1	3
Rpa1	3
Ros1	3
Ror1	3
Ropn1l	3
Rock1	3
Rnpep	3
Rnpc3	3
Rnmtl1	3
Rnh1	3
Rnft1	3
Rnf44	3
Rnf39	3
Rnf31	3
Rnf25	3
Rnf2	3
Rnf133	3
Rnf126	3
Rnf125	3
Rnf113a2	3
Rnf113a1	3
Rnf11	3
Rnf10	3
Rnase9	3
Rnase10	3
Rmnd5a	3
Rltpr	3
Rlim	3
Rlbp1	3
Rit1	3
Ripply3	3
Ripk2	3
Ripk1	3
Ric8b	3
Rhox3a	3
Rhox2a	3
Rhox11	3
Rhot2	3
Rhot1	3
Rhog	3
Rhobtb2	3
Rhobtb1	3
Rhoa	3
Rhd	3
Rhbdd2	3
Rgs8	3
Rgs6	3
Rgs1	3
Rgn	3
Rgmb	3
Rgl1	3
Rfx8	3
Rft1	3
Rfng	3
Rfesd	3
Rfc2	3
Rexo1	3
Rex2	3
Retnlg	3
Rergl	3
Rep15	3
Ren1	3
Rel	3
Reg3b	3
Recql5	3
Recql4	3
Reck	3
Rdh10	3
Rdh1	3
Rcvrn	3
Rcc1	3
Rcbtb1	3
Rbx1	3
Rbp2	3
Rbmxl2	3
Rbms2	3
Rbm48	3
Rbm46	3
Rbm42	3
Rbm41	3
Rbm33	3
Rbm26	3
Rbm25	3
Rbm20	3
Rbbp9	3
Rbbp8	3
Rbbp6	3
Rbbp4	3
Rassf4	3
Rassf10	3
Rasl2-9	3
Rasl12	3
Rasl11a	3
Rasgrp4	3
Rasgrp2	3
Rasgrf1	3
Rasgef1b	3
Rasd2	3
Rasal2	3
Rapgefl1	3
Rapgef6	3
Rap1gap2	3
Rap1b	3
Rangrf	3
Ranbp9	3
Ranbp1	3
Ramp1	3
Ralgds	3
Ralgapb	3
Ralbp1	3
Ralb	3
Rai2	3
Rai1	3
Rag2	3
Rae1	3
Rad9a	3
Rad51c	3
Rad18	3
Rabl2	3
Rabgef1	3
Rabgap1l	3
Rabep1	3
Rab6a	3
Rab5b	3
Rab3ip	3
Rab3b	3
Rab3a	3
Rab36	3
Rab33b	3
Rab30	3
Rab23	3
Rab17	3
Rab13	3
Rab11a	3
R3hdm1	3
R3hcc1l	3
Qrich2	3
Qpct	3
Qdpr	3
Pyhin1	3
Pydc3	3
Pxn	3
Pxdc1	3
Pvrl2	3
Pvrl1	3
Pus1	3
Purb	3
Pura	3
Ptrhd1	3
Ptprv	3
Ptpru	3
Ptprr	3
Ptprq	3
Ptprh	3
Ptpre	3
Ptpn4	3
Ptpn21	3
Ptpla	3
Ptp4a3	3
Ptov1	3
Ptk7	3
Pthlh	3
Pth2r	3
Ptgs2	3
Ptcra	3
Ptchd4	3
Ptch2	3
Ptbp2	3
Pstk	3
Psmg4	3
Psmg3	3
Psmg1	3
Psme1	3
Psmd2	3
Psmd14	3
Psmd10	3
Psmb11	3
Psma3	3
Pskh1	3
Psg27	3
Psg22	3
Psd3	3
Psca	3
Psapl1	3
Prtn3	3
Prss57	3
Prss50	3
Prss40	3
Prss38	3
Prss36	3
Prss32	3
Prss29	3
Prss22	3
Prss2	3
Prr9	3
Prr5	3
Prr15l	3
Prr14l	3
Prr11	3
Prps2	3
Prps1	3
Prpf40a	3
Prpf38a	3
Prpf3	3
Pros1	3
Prop1	3
Prok2	3
Prok1	3
Prodh2	3
Procr	3
Proc	3
Prob1	3
Prnp	3
Prmt3	3
Prmt1	3
Prl8a9	3
Prl6a1	3
Prl5a1	3
Prl3a1	3
Prl2b1	3
Prkacb	3
Prkab1	3
Prkaa2	3
Prkaa1	3
Prickle2	3
Prex2	3
Prepl	3
Prelp	3
Prelid2	3
Prdx6b	3
Prdm4	3
Prdm16	3
Prdm14	3
Prdm12	3
Prdm1	3
Prcp	3
Pramel7	3
Pramel1	3
Pramef8	3
Pram1	3
Pqbp1	3
Ppp6r2	3
Ppp3r2	3
Ppp3cb	3
Ppp2r3a	3
Ppp2r2b	3
Ppp2cb	3
Ppp1r9a	3
Ppp1r3e	3
Ppp1r32	3
Ppp1r1c	3
Ppp1r17	3
Ppp1r12c	3
Ppp1r12b	3
Ppm1n	3
Ppm1k	3
Ppm1h	3
Ppig	3
Ppic	3
Ppfibp1	3
Ppef1	3
Ppargc1a	3
Ppard	3
Ppapdc1a	3
Ppap2a	3
Ppan	3
Pp2d1	3
Pou6f1	3
Pot1b	3
Pot1a	3
Porcn	3
Por	3
Popdc2	3
Pomk	3
Pom121l12	3
Polr3h	3
Polr3d	3
Polr2k	3
Polr2j	3
Poli	3
Poldip3	3
Pold4	3
Pola1	3
Pofut2	3
Pof1b	3
Podnl1	3
Pnpo	3
Pnpla8	3
Pnpla7	3
Pnpla2	3
Pnma5	3
Pmm1	3
Pmel	3
Pmch	3
Plxnc1	3
Plxnb3	3
Plxnb2	3
Plscr5	3
Plod2	3
Plin4	3
Plekho1	3
Plekhm1	3
Plekhj1	3
Plekhh3	3
Plekhh1	3
Plekhg4	3
Plekhg1	3
Plekha8	3
Plekha7	3
Plekha4	3
Plekha2	3
Plekha1	3
Pld5	3
Pld4	3
Plcxd3	3
Plcl1	3
Plcd1	3
Plcb4	3
Plcb3	3
Plcb1	3
Pla2g6	3
Pla2g4f	3
Pla2g4d	3
Pla2g4a	3
Pla2g12b	3
Pknox1	3
Pkig	3
Pja1	3
Piwil1	3
Pirt	3
Pira6	3
Pip5k1a	3
Pip4k2b	3
Pinlyp	3
Pin4	3
Pin1rt1	3
Pilra	3
Pik3r3	3
Pik3ca	3
Pigx	3
Pigs	3
Piezo1	3
Pid1	3
Pibf1	3
Pias4	3
Pias3	3
Pi4k2b	3
Pi4k2a	3
Phkg2	3
Phf6	3
Phf10	3
Phb	3
Phactr3	3
Pgrmc1	3
Pgpep1	3
Pglyrp3	3
Pgk2	3
Pggt1b	3
Pgf	3
Pgd	3
Pgam2	3
Pga5	3
Pfn4	3
Pfn1	3
Pfkfb4	3
Pfkfb2	3
Pfdn4	3
Pf4	3
Pex6	3
Pex5l	3
Pex3	3
Pex14	3
Pex11b	3
Pet112	3
Pelp1	3
Peli2	3
Peli1	3
Pecr	3
Pebp1	3
Pds5b	3
Pdrg1	3
Pdpk1	3
Pdp2	3
Pdp1	3
Pdia6	3
Pde7b	3
Pde6g	3
Pde6b	3
Pde4d	3
Pde1a	3
Pde12	3
Pde10a	3
Pdcd5	3
Pdcd11	3
Pcsk6	3
Pcp2	3
Pcnx	3
Pcgf1	3
Pcf11	3
Pcdhb3	3
Pcdhb2	3
Pcdhb14	3
Pcdha10	3
Pcdh12	3
Pcdh11x	3
Pcdh10	3
Pbdc1	3
Paxbp1	3
Pax8	3
Patl2	3
Patl1	3
Pate2	3
Parp12	3
Pard6g	3
Pard3	3
Paqr9	3
Papss2	3
Papolg	3
Papd4	3
Panx3	3
Pan2	3
Pam16	3
Pak7	3
Pak3	3
Paip2	3
Pah	3
Pag1	3
Pafah1b1	3
Padi6	3
Padi4	3
Pabpn1l	3
Pabpc5	3
Pabpc4	3
Pabpc1	3
P2ry2	3
Oxgr1	3
Ovgp1	3
Otp	3
Otof	3
Otoa	3
Osm	3
Osgepl1	3
Oscp1	3
Oscar	3
Osbpl9	3
Osbpl8	3
Osbpl6	3
Osbpl1a	3
Orm1	3
Optn	3
Oprl1	3
Oprk1	3
Oprd1	3
Opn3	3
Opcml	3
Opalin	3
Oog4	3
Olfr996	3
Olfr993	3
Olfr987	3
Olfr98	3
Olfr979	3
Olfr961	3
Olfr958	3
Olfr957	3
Olfr955	3
Olfr954	3
Olfr943	3
Olfr94	3
Olfr935	3
Olfr930	3
Olfr923	3
Olfr920	3
Olfr918	3
Olfr917	3
Olfr916	3
Olfr912	3
Olfr908	3
Olfr902	3
Olfr881	3
Olfr878	3
Olfr874	3
Olfr847	3
Olfr845	3
Olfr843	3
Olfr835	3
Olfr822	3
Olfr813	3
Olfr810	3
Olfr809	3
Olfr805	3
Olfr804	3
Olfr794	3
Olfr791	3
Olfr780	3
Olfr776	3
Olfr774	3
Olfr770	3
Olfr768	3
Olfr765	3
Olfr748	3
Olfr746	3
Olfr743	3
Olfr74	3
Olfr738	3
Olfr736	3
Olfr733	3
Olfr722	3
Olfr715	3
Olfr710	3
Olfr704	3
Olfr701	3
Olfr698	3
Olfr695	3
Olfr693	3
Olfr689	3
Olfr683	3
Olfr672	3
Olfr667	3
Olfr65	3
Olfr641	3
Olfr640	3
Olfr639	3
Olfr612	3
Olfr608	3
Olfr584	3
Olfr578	3
Olfr577	3
Olfr574	3
Olfr547	3
Olfr536	3
Olfr533	3
Olfr531	3
Olfr522	3
Olfr516	3
Olfr509	3
Olfr508	3
Olfr504	3
Olfr50	3
Olfr490	3
Olfr484	3
Olfr469	3
Olfr464	3
Olfr460	3
Olfr46	3
Olfr449	3
Olfr447	3
Olfr421-ps1	3
Olfr420	3
Olfr411	3
Olfr390	3
Olfr381	3
Olfr372	3
Olfr345	3
Olfr33	3
Olfr323	3
Olfr315	3
Olfr314	3
Olfr308	3
Olfr305	3
Olfr281	3
Olfr262	3
Olfr259	3
Olfr251	3
Olfr242	3
Olfr220	3
Olfr214	3
Olfr211	3
Olfr180	3
Olfr178	3
Olfr172	3
Olfr165	3
Olfr156	3
Olfr1537	3
Olfr1532-ps1	3
Olfr152	3
Olfr1513	3
Olfr1509	3
Olfr1507	3
Olfr1505	3
Olfr1504	3
Olfr150	3
Olfr1472	3
Olfr1462	3
Olfr1461	3
Olfr146	3
Olfr1450	3
Olfr1442	3
Olfr142	3
Olfr1412	3
Olfr1408	3
Olfr1402	3
Olfr1392	3
Olfr1378	3
Olfr1371	3
Olfr136	3
Olfr1359	3
Olfr1353	3
Olfr1349	3
Olfr1340	3
Olfr1336	3
Olfr1331	3
Olfr1320	3
Olfr1307	3
Olfr1306	3
Olfr1302	3
Olfr1299	3
Olfr1298	3
Olfr1284	3
Olfr1282	3
Olfr1279	3
Olfr1274-ps	3
Olfr1259	3
Olfr1257	3
Olfr1256	3
Olfr125	3
Olfr1247	3
Olfr1238	3
Olfr1233	3
Olfr1221	3
Olfr1219	3
Olfr1218	3
Olfr1217	3
Olfr1211	3
Olfr1209	3
Olfr1208	3
Olfr1206	3
Olfr1204	3
Olfr1199	3
Olfr1182	3
Olfr1180	3
Olfr1168	3
Olfr1164	3
Olfr1163	3
Olfr1153	3
Olfr1148	3
Olfr1143	3
Olfr113	3
Olfr1128	3
Olfr1118	3
Olfr1115	3
Olfr1111	3
Olfr111	3
Olfr1109	3
Olfr1106	3
Olfr110	3
Olfr1097	3
Olfr1089	3
Olfr1087	3
Olfr1086	3
Olfr1080	3
Olfr1079	3
Olfr1058	3
Olfr1057	3
Olfr1051	3
Olfr1045	3
Olfr1040	3
Olfr1030	3
Olfr1018	3
Olfr1015	3
Olfr1014	3
Olfr1010	3
Olfml3	3
Olfml2b	3
Ogfrl1	3
Ogfr	3
Ofcc1	3
Odf3l1	3
Obox6	3
Obox1	3
Oas1f	3
Oas1d	3
Oard1	3
Oacyl	3
Nyap2	3
Nyap1	3
Nxt2	3
Nxn	3
Nxf7	3
Nwd1	3
Nusap1	3
Nupl2	3
Nup50	3
Numbl	3
Nufip1	3
Nudt7	3
Nudt3	3
Nudt21	3
Nudt14	3
Nudcd1	3
Nucb1	3
Nub1	3
Nts	3
Ntrk3	3
Ntf5	3
Nt5c1a	3
Nsmf	3
Nsmce4a	3
Nsmce1	3
Nsl1	3
Nrxn3	3
Nrtn	3
Nrp1	3
Nrip1	3
Nrf1	3
Nrbf2	3
Nradd	3
Nr4a1	3
Nr3c2	3
Nr2c2	3
Nr1h4	3
Nr0b1	3
Npy4r	3
Npw	3
Nptx1	3
Npr2	3
Nppb	3
Npnt	3
Nphp1	3
Npffr1	3
Npff	3
Npdc1	3
Npc1l1	3
Npas3	3
Nox1	3
Noto	3
Nos3	3
Nos2	3
Nos1ap	3
Nop56	3
Nomo1	3
Nolc1	3
Nol9	3
Nol6	3
Nol4	3
Nol10	3
Nog	3
Nmt2	3
Nmrk1	3
Nmnat2	3
Nmd3	3
Nlrp4b	3
Nlrp4a	3
Nlrp2	3
Nlrp1b	3
Nlrp1a	3
Nkx6-2	3
Nkx6-1	3
Nkx3-1	3
Nkx2-6	3
Nkx2-5	3
Nkg7	3
Nkain4	3
Nip7	3
Nhlrc2	3
Nhej1	3
Nfkbie	3
Nfe2	3
Nfatc2	3
Neurl4	3
Neurl3	3
Neurl2	3
Neurl1b	3
Nes	3
Nenf	3
Nell1	3
Nelfe	3
Nelfa	3
Nek9	3
Nek4	3
Nek3	3
Nefm	3
Ndufv2	3
Ndufs7	3
Ndufb7	3
Ndufb5	3
Ndufaf5	3
Ndufa8	3
Ndst3	3
Ncstn	3
Ncor2	3
Ncor1	3
Ncoa7	3
Ncf2	3
Ncf1	3
Ncapg	3
Ncapd2	3
Ncam2	3
Nbr1	3
Nbeal2	3
Nbea	3
Nat8	3
Nat2	3
Napg	3
Napa	3
Nap1l4	3
Nanp	3
Nanos3	3
Nalcn	3
Naip5	3
Naip1	3
Naif1	3
Naglu	3
Naalad2	3
Naa40	3
Naa35	3
N4bp3	3
N4bp1	3
Myom3	3
Myo5b	3
Myo18b	3
Mylpf	3
Myl6b	3
Myl2	3
Myh7b	3
Myh15	3
Myf5	3
Mybbp1a	3
Mvd	3
Mustn1	3
Murc	3
Muc6	3
Muc13	3
Mturn	3
Mtss1	3
Mtr	3
Mtmr9	3
Mtl5	3
Mthfd1	3
Mtfr1l	3
Mtfr1	3
Mtfp1	3
Mterfd1	3
Mt4	3
Mt1	3
Mstn	3
Mst1r	3
Msrb3	3
Msra	3
Msl3	3
Msh2	3
Msgn1	3
Msc	3
Msantd1	3
Ms4a2	3
Mrvi1	3
Mrto4	3
Mrps6	3
Mrps27	3
Mrps12	3
Mrpl55	3
Mrpl54	3
Mrpl42	3
Mrpl32	3
Mrpl28	3
Mrpl27	3
Mrpl23	3
Mrpl17	3
Mrp63	3
Mroh9	3
Mroh8	3
Mro	3
Mrm1	3
Mrgprx2	3
Mrgpre	3
Mrgpra4	3
Mrgpra2a	3
Mr1	3
Mpped2	3
Mpp5	3
Mpl	3
Mpeg1	3
Mpc1	3
Mospd1	3
Morn1	3
Mocos	3
Mob3c	3
Mnx1	3
Mndal	3
Mmp8	3
Mmp7	3
Mmp1a	3
Mmp13	3
Mmp10	3
Mme	3
Mllt11	3
Mlkl	3
Mlip	3
Mlf1	3
Mlana	3
Mks1	3
Mkrn2	3
Mkrn1	3
Mis12	3
Mip	3
Mios	3
Mina	3
Miip	3
Mgst3	3
Mgst1	3
Mgp	3
Mgat5	3
Mgarp	3
Mga	3
Mfsd8	3
Mfsd5	3
Mfsd3	3
Mfsd2a	3
Mfsd1	3
Mfn1	3
Mfap4	3
Mfap3	3
Mfap2	3
Mfap1a	3
Mex3c	3
Mex3a	3
Mettl9	3
Mettl7b	3
Mettl25	3
Mettl24	3
Mettl23	3
Mettl21c	3
Mettl16	3
Mettl14	3
Metap1d	3
Metap1	3
Mep1b	3
Men1	3
Memo1	3
Mei1	3
Mef2c	3
Med7	3
Med31	3
Med19	3
Med18	3
Med10	3
Mecom	3
Mdk	3
Mdh1	3
Mcur1	3
Mcpt2	3
Mcpt1	3
Mcoln3	3
Mcmbp	3
Mcm7	3
Mcm3	3
Mcm10	3
Mcidas	3
Mchr1	3
Mcee	3
Mc5r	3
Mc2r	3
Mboat2	3
Mat1a	3
Mark1	3
Marco	3
Mapre3	3
Mapkapk5	3
Mapkapk2	3
Mapk8ip3	3
Mapk8ip2	3
Mapk4	3
Mapk15	3
Mapk10	3
Map9	3
Map7d2	3
Map4k5	3
Map4k3	3
Map3k1	3
Map2k4	3
Map2k1	3
Manf	3
Man2b2	3
Mamld1	3
Malt1	3
Magohb	3
Magoh	3
Mageb4	3
Mafa	3
Mad2l2	3
Macrod1	3
Maats1	3
M6pr	3
Lzts1	3
Lzic	3
Lyzl4	3
Lyz1	3
Lyrm1	3
Lypd2	3
Lyg1	3
Ly75	3
Ly6g6e	3
Ly6g6c	3
Ly6f	3
Ly6d	3
Ly6a	3
Lurap1	3
[truncated: 16,865 more rows]

## Sheet: S5975.vs.Cell
Gene	sgRNAs_Freq
Magea2	5
Gm4567	5
Zfp872	4
Wfdc16	4
Vmn2r91	4
Vmn2r4	4
Uchl3	4
Tssk3	4
Tmem120b	4
Tmem106c	4
Timm23	4
Tcam1	4
Stk24	4
Stat4	4
Slc22a30	4
Slc16a12	4
Slamf8	4
Sh3gl3	4
Serpinb5	4
Sema3d	4
Rsl1d1	4
Ralyl	4
Rad54b	4
Ppp1r1b	4
Ppp1r17	4
Pcdh19	4
Panx3	4
Olfr374	4
Olfr1466	4
Olfr1461	4
Olfr1340	4
Olfr1201	4
Nub1	4
Ntpcr	4
Nrbf2	4
Mterf1b	4
Hspa5	4
Gpr183	4
Gm7616	4
Gm3985	4
Gm382	4
Gm17455	4
Gdap1	4
Galnt10	4
Fmo2	4
Etfa	4
Egfl8	4
Dtnbp1	4
Drd5	4
Cyp3a41a	4
Cyp2j13	4
Cstl1	4
Copb1	4
Clcn6	4
Clasp1	4
Cidec	4
Ccl27b	4
Car1	4
Camk2b	4
Bora	4
BC048507	4
B020004J07Rik	4
Ascl4	4
Ano3	4
Adcy6	4
2310034C09Rik	4
1700042B14Rik	4
Zyx	3
Zufsp	3
Zscan4c	3
Znrd1as	3
Zmym2	3
Zmpste24	3
Zkscan4	3
Zfyve27	3
Zfp963	3
Zfp955a	3
Zfp874a	3
Zfp846	3
Zfp830	3
Zfp799	3
Zfp787	3
Zfp777	3
Zfp740	3
Zfp688	3
Zfp687	3
Zfp658	3
Zfp62	3
Zfp617	3
Zfp583	3
Zfp580	3
Zfp579	3
Zfp516	3
Zfp473	3
Zfp457	3
Zfp449	3
Zfp444	3
Zfp429	3
Zfp410	3
Zfp385a	3
Zfp37	3
Zfp326	3
Zfp317	3
Zfp217	3
Zfp213	3
Zfp189	3
Zfp169	3
Zfp142	3
Zfp14	3
Zfhx4	3
Zfhx3	3
Zdhhc9	3
Zdhhc7	3
Zdhhc4	3
Zdhhc3	3
Zcwpw1	3
Zc3h6	3
Zc3h15	3
Zbp1	3
Zbbx	3
Ypel4	3
Yme1l1	3
Ylpm1	3
Ykt6	3
Yipf7	3
Yipf3	3
Xylt1	3
Xpo6	3
Xkr6	3
Wwc1	3
Wrap53	3
Wnt8b	3
Wnt5a	3
Wnt2b	3
Wnk3	3
Wipf1	3
Wfikkn2	3
Wfdc9	3
Wfdc2	3
Wee2	3
Wdr72	3
Wdr70	3
Wdr5b	3
Wdr54	3
Wdr52	3
Wdr47	3
Wdr4	3
Wdr17	3
Wbscr27	3
Wbp5	3
Wbp2nl	3
Wac	3
Vrk3	3
Vps39	3
Vmn2r99	3
Vmn2r86	3
Vmn2r82	3
Vmn2r80	3
Vmn2r71	3
Vmn2r69	3
Vmn2r23	3
Vmn2r16	3
Vmn2r122	3
Vmn2r12	3
Vmn2r115	3
Vmn2r111	3
Vmn2r11	3
Vmn1r8	3
Vmn1r77	3
Vmn1r72	3
Vmn1r71	3
Vmn1r7	3
Vmn1r66	3
Vmn1r65	3
Vmn1r60	3
Vmn1r42	3
Vmn1r4	3
Vmn1r34	3
Vmn1r198	3
Vmn1r193	3
Vmn1r191	3
Vmn1r178	3
Vmn1r168	3
Vmn1r1	3
Vkorc1	3
Vgll3	3
Vdac3	3
Vcl	3
Vav2	3
Vasn	3
Vamp2	3
Utp3	3
Utp18	3
Utp15	3
Usp7	3
Usp37	3
Usp34	3
Usp22	3
Usp21	3
Usp12	3
Ush1c	3
Uroc1	3
Urgcp	3
Upf2	3
Ung	3
Unc5c	3
Unc45b	3
Ulk2	3
Ugt3a1	3
Ugt2b5	3
Ugt2b34	3
Ucp3	3
Uckl1	3
Uck1	3
Ubxn7	3
Ubxn2b	3
Ubqln4	3
Ubqln1	3
Ubl4a	3
Ube2i	3
Ube2d1	3
U2af1l4	3
Tyw5	3
Tyms	3
Txndc8	3
Tusc3	3
Tubgcp2	3
Tuba3b	3
Ttyh3	3
Ttll9	3
Tti2	3
Ttc9b	3
Ttc9	3
Ttc8	3
Ttc7	3
Ttc4	3
Ttc39c	3
Ttc25	3
Ttc19	3
Tst	3
Tspyl4	3
Tspyl2	3
Tspo2	3
Tspan32	3
Tspan1	3
Tsga10	3
Tsc22d3	3
Try5	3
Trpv3	3
Trpt1	3
Trpm8	3
Trpm7	3
Trpm2	3
Trpm1	3
Trp53	3
Tro	3
Trmt6	3
Trmt5	3
Trmt2a	3
Trmt1	3
Triobp	3
Trim56	3
Trim30b	3
Trim28	3
Trim17	3
Treml1	3
Trappc1	3
Trap1	3
Trak1	3
Traf1	3
Trabd	3
Tpo	3
Tpmt	3
Tpm2	3
Tpbpa	3
Tomm6	3
Tomm40l	3
Tomm40	3
Tob2	3
Tns1	3
Tnnt2	3
Tnnc1	3
Tnfrsf14	3
Tnfrsf11a	3
Tnfaip2	3
Tnfaip1	3
Tmx2	3
Tmx1	3
Tmtc1	3
Tmprss11g	3
Tmlhe	3
Tmigd1	3
Tmem95	3
Tmem92	3
Tmem9	3
Tmem87b	3
Tmem71	3
Tmem65	3
Tmem57	3
Tmem33	3
Tmem252	3
Tmem247	3
Tmem235	3
Tmem231	3
Tmem223	3
Tmem221	3
Tmem216	3
Tmem202	3
Tmem181a	3
Tmem173	3
Tmem167b	3
Tmem165	3
Tmem151a	3
Tmem139	3
Tmem115	3
Tmem11	3
Tmem102	3
Tmco6	3
Tmco3	3
Tmcc3	3
Tmcc1	3
Tmc3	3
Tm7sf3	3
Tm7sf2	3
Tm6sf1	3
Tlr3	3
Tle1	3
Tlcd1	3
Tjp2	3
Tigd2	3
Ticam2	3
Thrap3	3
Thop1	3
Thoc6	3
Thbs2	3
Thap3	3
Thap11	3
Tgtp1	3
Tgfbr1	3
Tgds	3
Tfpi2	3
Tfpi	3
Tfcp2	3
Tfap2a	3
Tex26	3
Tex19.1	3
Tex16	3
Tet2	3
Tes	3
Tekt5	3
Tdp1	3
Tcp10c	3
Tcl1b1	3
Tcf7l1	3
Tceb2	3
Tceb1	3
Tcap	3
Tbx6	3
Tbx4	3
Tbx15	3
Tbpl2	3
Tbck	3
Tbcb	3
Tbc1d7	3
Tbc1d31	3
Tbc1d22a	3
Tbc1d17	3
Tbc1d15	3
Taz	3
Tas2r143	3
Tas2r139	3
Tas2r137	3
Tas2r131	3
Tas2r123	3
Tas2r122	3
Tas2r120	3
Tas2r104	3
Tas2r102	3
Taf4a	3
Taf15	3
Taf11	3
Tab2	3
Taar7e	3
T	3
Sytl5	3
Sytl2	3
Syt6	3
Syt16	3
Syngr1	3
Syngap1	3
Syne1	3
Syn2	3
Syf2	3
Syde2	3
Syce2	3
Syap1	3
Suv39h1	3
Susd4	3
Surf1	3
Supt4a	3
Sumf1	3
Sult6b1	3
Sult5a1	3
Sult1c2	3
Sult1a1	3
Sulf1	3
Sufu	3
Suclg1	3
Stx3	3
Stx18	3
Stx17	3
Stt3a	3
Strbp	3
Stpg1	3
Stox2	3
Stom	3
Stk38l	3
Stk33	3
Stim2	3
Steap1	3
Stau2	3
Stag1	3
Stac2	3
St8sia6	3
St8sia2	3
St6galnac5	3
Sspo	3
Ssna1	3
Ssbp2	3
Ssb	3
Srsf6	3
Srrm4	3
Srrm3	3
Srr	3
Srpk2	3
Sri	3
Srf	3
Srek1	3
Srd5a2	3
Srcin1	3
Spty2d1	3
Spsb4	3
Spry2	3
Sprr2a1	3
Spop	3
Spns1	3
Spint3	3
Spint1	3
Spink3	3
Spin1	3
Spdl1	3
Spata2l	3
Spata19	3
Spaca5	3
Sox18	3
Socs2	3
Soat2	3
Snx33	3
Snx3	3
Snx12	3
Snx1	3
Sntg2	3
Snrpg	3
Snrpd2	3
Snrpb2	3
Snrnp48	3
Snrnp200	3
Sncb	3
Snapc2	3
Snap47	3
Smim22	3
Smim19	3
Smg8	3
Smco4	3
Smad3	3
Slmap	3
Slitrk5	3
Slc9a3r1	3
Slc9a1	3
Slc8b1	3
Slc7a6os	3
Slc7a5	3
Slc7a3	3
Slc7a14	3
Slc7a11	3
Slc6a8	3
Slc5a7	3
Slc52a2	3
Slc4a1	3
Slc46a3	3
Slc45a4	3
Slc39a2	3
Slc39a14	3
Slc38a8	3
Slc35f4	3
Slc35e2	3
Slc35c1	3
Slc35b1	3
Slc31a2	3
Slc30a4	3
Slc30a2	3
Slc27a5	3
Slc27a4	3
Slc26a2	3
Slc25a53	3
Slc25a33	3
Slc25a29	3
Slc25a26	3
Slc25a12	3
Slc1a4	3
Slc15a1	3
Slc14a1	3
Slc12a9	3
Slbp	3
Sla2	3
Skp2	3
Skint7	3
Skint5	3
Skint2	3
Skint11	3
Skint10	3
Ska1	3
Shox2	3
Shc1	3
Sh3bp4	3
Sgsm2	3
Sgpp2	3
Sgk3	3
Sftpc	3
Sfrp2	3
Sfrp1	3
Set	3
Sesn2	3
Sertad2	3
Serpinb9f	3
Serpinb8	3
Serpinb2	3
Serpina3n	3
Serpina1e	3
Serinc2	3
Sephs2	3
Senp1	3
Sema6d	3
Sema5b	3
Sema4d	3
Sema4b	3
Seh1l	3
Sectm1b	3
Sec23a	3
Sdpr	3
Sdk1	3
Sdhb	3
Sdf2l1	3
Sdccag8	3
Sdc3	3
Scrg1	3
Scnn1g	3
Scnm1	3
Scn11a	3
Scn10a	3
Scgb1b3	3
Scgb1b27	3
Scgb1a1	3
Scg3	3
Scaper	3
Sbds	3
Satb2	3
Satb1	3
Samt4	3
Sall3	3
Sall1	3
Sacs	3
S100b	3
Rwdd1	3
Rusc1	3
Runx2	3
Rtp4	3
Rtn4rl2	3
Rtn1	3
Rtf1	3
Rsph9	3
Rsg1	3
Rrnad1	3
Rrm2b	3
Rrm2	3
Rrbp1	3
Rragd	3
Rptor	3
Rps6kl1	3
Rps6ka3	3
Rps3	3
Rps27a	3
Rps26	3
Rps2	3
Rps15a	3
Rps10	3
Rprd1b	3
Rplp1	3
Rpl4	3
Rpl26	3
Rpl18a	3
Rpl13a	3
Rpl10l	3
Rph3al	3
Rpf1	3
Rorb	3
Rock1	3
Robo4	3
Rnmt	3
Rnh1	3
Rnf44	3
Rnf24	3
Rnf115	3
Rnf10	3
Rnaseh1	3
Rnase10	3
Ripply1	3
Rilpl2	3
Ric8b	3
Ribc1	3
Rhox3a	3
Rhox2a	3
Rhoc	3
Rhoa	3
Rhebl1	3
Rhbdd1	3
Rgs8	3
Rgs13	3
Rgs10	3
Rgr	3
Rgmb	3
Rgag1	3
Rfxap	3
Rft1	3
Rfng	3
Rex2	3
Retnlg	3
Ret	3
Rerg	3
Rel	3
Recql5	3
Rdh7	3
Rdh1	3
Rcor2	3
Rcc1	3
Rcbtb1	3
Rbms2	3
Rbm48	3
Rbm46	3
Rbbp7	3
Rbbp5	3
Rbbp4	3
Rassf7	3
Rasl11b	3
Rasl10b	3
Rapgefl1	3
Rap1gap2	3
Ralgds	3
Rai2	3
Rai1	3
Rad51c	3
Rad23b	3
Rad21l	3
Rad18	3
Rab9	3
Rab8b	3
Rab5b	3
Rab3gap1	3
Rab3b	3
Rab3a	3
Rab36	3
Qdpr	3
Pzp	3
Pygb	3
Pxn	3
Pvalb	3
Pura	3
Ptpru	3
Ptpre	3
Ptpn21	3
Ptplad2	3
Ptk6	3
Pth2r	3
Pth1r	3
Ptgs2	3
Ptgr2	3
Ptgfr	3
Ptcra	3
Ptar1	3
Pstk	3
Psmg4	3
Psmf1	3
Psme3	3
Psmd2	3
Psmd14	3
Psmc4	3
Psma3	3
Psd4	3
Prss42	3
Prss36	3
Prss30	3
Prss22	3
Prpf8	3
Prpf6	3
Prpf40a	3
Prpf3	3
Prop1	3
Prol1	3
Prokr2	3
Prok1	3
Proc	3
Prob1	3
Prnd	3
Prl2b1	3
Prkacb	3
Prkab1	3
Prkaa1	3
Prex2	3
Prdx6	3
Prcp	3
Pprc1	3
Ppp3r2	3
Ppp3ca	3
Ppp2r2b	3
Ppp1r9a	3
Ppp1r3f	3
Ppp1r35	3
Ppm1n	3
Ppic	3
Ppef1	3
Ppan	3
Pou6f1	3
Polr1a	3
Poli	3
Polh	3
Polg2	3
Pof1b	3
Pm20d2	3
Plxnd1	3
Plxnb2	3
Plxna2	3
Pltp	3
Plod2	3
Plk4	3
Plgrkt	3
Plekhg1	3
Pld4	3
Plcd1	3
Plagl1	3
Pla2g6	3
Pla2g4a	3
Pla2g2d	3
Pla2g2c	3
Pknox2	3
Pkn1	3
Pkmyt1	3
Pkd2	3
Piwil1	3
Pitpnm3	3
Pip5k1c	3
Pip	3
Pinlyp	3
Pin4	3
Pin1rt1	3
Pim3	3
Pim1	3
Pik3c3	3
Pigyl	3
Pigs	3
Piezo1	3
Phpt1	3
Phf6	3
Phf10	3
Phb	3
Pgk2	3
Pgap2	3
Pfkfb2	3
Pfdn5	3
Pfdn4	3
Pebp1	3
Pdp1	3
Pdk2	3
Pdik1l	3
Pdhx	3
Pde5a	3
Pde4d	3
Pdcd7	3
Pdcd11	3
Pcsk9	3
Pcsk1n	3
Pcdhb9	3
Pcdhb17	3
Pcdhb14	3
Pcdhb10	3
Pcdh7	3
Pcdh11x	3
Pax8	3
Pax1	3
Patl1	3
Pate2	3
Parp12	3
Paqr5	3
Papolg	3
Pak3	3
Pacs2	3
Pabpc5	3
Pabpc4	3
P4htm	3
P2rx4	3
P2rx3	3
Ovol3	3
Ovgp1	3
Ovca2	3
Otop3	3
Ostn	3
Ormdl2	3
Orm1	3
Orc6	3
Oraov1	3
Oprl1	3
Oprd1	3
Opcml	3
Oosp3	3
Olfr987	3
Olfr986	3
Olfr976	3
Olfr963	3
Olfr958	3
Olfr920	3
Olfr912	3
Olfr908	3
Olfr90	3
Olfr888	3
Olfr860	3
Olfr810	3
Olfr805	3
Olfr788	3
Olfr770	3
Olfr768	3
Olfr765	3
Olfr761	3
Olfr748	3
Olfr743	3
Olfr74	3
Olfr736	3
Olfr715	3
Olfr714	3
Olfr713	3
Olfr704	3
Olfr698	3
Olfr695	3
Olfr675	3
Olfr672	3
Olfr645	3
Olfr640	3
Olfr584	3
Olfr564	3
Olfr531	3
Olfr52	3
Olfr504	3
Olfr502	3
Olfr50	3
Olfr493	3
Olfr490	3
Olfr481	3
Olfr480	3
Olfr477	3
Olfr464	3
Olfr46	3
Olfr458	3
Olfr452	3
Olfr450	3
Olfr449	3
Olfr421-ps1	3
Olfr391-ps	3
Olfr390	3
Olfr361	3
Olfr345	3
Olfr33	3
Olfr32	3
Olfr319	3
Olfr315	3
Olfr308	3
Olfr267	3
Olfr262	3
Olfr211	3
Olfr207	3
Olfr203	3
Olfr180	3
Olfr172	3
Olfr1535	3
Olfr1509	3
Olfr1467	3
Olfr146	3
Olfr1441	3
Olfr142	3
Olfr1412	3
Olfr1406	3
Olfr140	3
Olfr1389	3
Olfr1335	3
Olfr1298	3
Olfr1284	3
Olfr1282	3
Olfr1279	3
Olfr1259	3
Olfr1251	3
Olfr1238	3
Olfr122	3
Olfr1218	3
Olfr1195	3
Olfr1143	3
Olfr114	3
Olfr1138	3
Olfr1131	3
Olfr113	3
Olfr1099	3
Olfr1089	3
Olfr1084	3
Olfr108	3
Olfr1065	3
Olfr1062	3
Olfr1054	3
Olfr1044	3
Olfr1042	3
Olfr1006	3
Ogfrl1	3
Odf3l2	3
Obfc1	3
Oaz1	3
Oas1e	3
Oard1	3
Nyap2	3
Nxpe3	3
Nxf7	3
Nxf3	3
Nwd1	3
Nutf2	3
Nup153	3
Nufip1	3
Nudt3	3
Nudt14	3
Nsmf	3
Nsmce4a	3
Nsl1	3
Nsdhl	3
Nrxn3	3
Nrsn1	3
Nras	3
Nradd	3
Nr4a1	3
Nr2c2ap	3
Npy4r	3
Npw	3
Nptx1	3
Npsr1	3
Npnt	3
Nphp1	3
Npc1l1	3
Npas3	3
Nox3	3
Nox1	3
Nova2	3
Nop56	3
Nop16	3
Nomo1	3
Nol6	3
Nol4	3
Nnat	3
Nmrk1	3
Nmnat2	3
Nme9	3
Nmd3	3
Nlrp4b	3
Nlrp1a	3
Nlrp14	3
Nkx2-5	3
Nktr	3
Nkg7	3
Nkain4	3
Nit2	3
Nipsnap1	3
Nip7	3
Nhp2l1	3
Nhp2	3
Nhlrc4	3
Nhej1	3
Ngdn	3
Nfya	3
Nfix	3
Nf2	3
Neurl4	3
Neurl1b	3
Nemf	3
Nelfa	3
Nek8	3
Ndufv3	3
Ndufs6	3
Ndufb3	3
Ndufaf7	3
Ndufaf5	3
Ndufa13	3
Ndrg4	3
Ndrg3	3
Ncstn	3
Ncoa4	3
Ncoa3	3
Ncoa2	3
Ncapd2	3
Nbeal2	3
Nav3	3
Nat6	3
Nalcn	3
Naip5	3
Naif1	3
Nab1	3
Naalad2	3
Naa35	3
Naa20	3
Naa10	3
Myoz2	3
Myom3	3
Myl6b	3
Myl2	3
Myh2	3
Myf5	3
Mybbp1a	3
Mxra8	3
Mxd1	3
Mx1	3
Muc5b	3
Muc13	3
Mtcp1	3
Mt4	3
Mt1	3
Msl3	3
Msh6	3
Msgn1	3
Msantd1	3
Ms4a4d	3
Mrvi1	3
Mrto4	3
Mrps30	3
Mrps27	3
Mrpl32	3
Mrpl28	3
Mrpl19	3
Mrpl13	3
Mrp63	3
Mroh9	3
Mrm1	3
Mrgprb8	3
Mrgpra2a	3
Mpv17l	3
Mov10	3
Morc2a	3
Mmrn1	3
Mmp7	3
Mmp23	3
Mmp1a	3
Mmadhc	3
Mlh3	3
Mlf1	3
Mkrn1	3
Mknk2	3
Mis18bp1	3
Mipep	3
Minpp1	3
Mina	3
Miip	3
Mif	3
Mgrn1	3
Mgp	3
Mgl2	3
Mgat4c	3
Mgat3	3
Mfap1a	3
Mettl7a1	3
Mettl16	3
Mettl11b	3
Mettl10	3
Metap1d	3
Mep1b	3
Men1	3
Mei1	3
Med14	3
Mdp1	3
Mdn1	3
Mcu	3
Mcpt2	3
Mcpt1	3
Mcph1	3
Mcoln1	3
Mcm6	3
Mchr1	3
Marco	3
Mapre2	3
Mapkapk2	3
Mapk4	3
Mapk15	3
Mapk14	3
Mapk1	3
Map9	3
Map4k1	3
Man2b2	3
Maml2	3
Mageb4	3
Macc1	3
Lztr1	3
Lyz1	3
Lyrm7	3
Lypd8	3
Lyg2	3
Ly6g6e	3
Ly6d	3
Ltbp1	3
Lsm8	3
Lsm3	3
Lsamp	3
Lrrc4b	3
Lrrc41	3
Lrr1	3
Lrp4	3
Lrp2bp	3
Lrp1b	3
Lrig3	3
Lrcol1	3
Lpp	3
Lpcat4	3
Lpcat2	3
Lnp	3
Lmx1a	3
Lilrb4	3
Lilra5	3
Lig4	3
Lgi4	3
Letm1	3
Leprel2	3
Lepr	3
Leng8	3
Ldhc	3
Ldb2	3
Lcp1	3
Lcmt2	3
Lcat	3
Lats1	3
Larp6	3
Large	3
Lamp2	3
Lamc1	3
Lama1	3
Lair1	3
Lactb2	3
Lace1	3
L3mbtl1	3
L3hypdh	3
Krtap9-5	3
Krtap4-16	3
Krtap19-4	3
Krt79	3
Krt75	3
Krt6a	3
Krt32	3
Krt18	3
Krt16	3
Krt12	3
Krcc1	3
Kpna7	3
Kpna6	3
Klrg1	3
Klrc1	3
Klrb1b	3
Klra5	3
Klra17	3
Klra15	3
Klk1b8	3
Klhl34	3
Klhl30	3
Klhl25	3
Klhl15	3
Klhdc2	3
Klf3	3
Klf14	3
Klf13	3
Kiss1r	3
Kir3dl1	3
Kif22	3
Kif19a	3
Kif13b	3
Khdrbs3	3
Khdc1a	3
Kdm5b	3
Kctd5	3
Kctd19	3
Kctd18	3
Kctd12	3
Kctd1	3
Kcnn3	3
Kcnk15	3
Kcnj16	3
Kcnj14	3
Kcnip3	3
Kcnip2	3
Kbtbd3	3
Kbtbd12	3
Kansl3	3
Jund	3
Jmjd7	3
Jade3	3
Itpkc	3
Itm2a	3
Itgb4	3
Itgae	3
Itga7	3
Itga3	3
Isyna1	3
Isoc1	3
Islr	3
Iscu	3
Isca2	3
Isca1	3
Irx3	3
Irf3	3
Ints10	3
Insm2	3
Insm1	3
Inppl1	3
Inpp5d	3
Inhbb	3
Ing1	3
Impdh1	3
Impad1	3
Impa1	3
Ilvbl	3
Il4	3
Il2rg	3
Il23r	3
Il20rb	3
Il1rn	3
Il1r1	3
Il18	3
Il15	3
Il12rb2	3
Il11	3
Ikbkg	3
Ik	3
Igsf5	3
Igsf21	3
Igip	3
Igflr1	3
Igf1	3
Ift74	3
Ift46	3
Ifnk	3
Ifna13	3
Ifit2	3
Ifi44l	3
Icam1	3
Htra1	3
Htr3b	3
Hspb8	3
Hspb3	3
Hspa2	3
Hsd3b7	3
Hsd3b6	3
Hsd17b12	3
Hs6st2	3
Hrasls5	3
Hpse2	3
Hpgd	3
Hoxa7	3
Hormad2	3
Hnrnpr	3
Hnf4g	3
Hmgb2	3
Hmgb1	3
Hltf	3
Hkdc1	3
Hivep3	3
Hist2h2be	3
Hist1h3g	3
Hist1h2bc	3
Hils1	3
Hif3a	3
Hif1an	3
Hic2	3
Hgfac	3
Heg1	3
Heatr1	3
Hcrtr2	3
Hcfc1r1	3
Haus6	3
Haus5	3
Haus3	3
Hapln2	3
Hao2	3
H2afx	3
H2-Q6	3
H2-DMb1	3
H2-DMa	3
H2-D1	3
Gzf1	3
Gyltl1b	3
Guk1	3
Gtpbp4	3
Gtpbp1	3
Gtf3c5	3
Gtf2ird1	3
Gtf2h3	3
Gstz1	3
Gstm7	3
Gskip	3
Gsk3a	3
Gsg2	3
Grm1	3
Grk5	3
Grk1	3
Greb1l	3
Grcc10	3
Grasp	3
Gpx8	3
Gprasp2	3
Gpr89	3
Gpr85	3
Gpr75	3
Gpr44	3
Gpr176	3
Gpr174	3
Gpr151	3
Gpr149	3
Gpn3	3
Gpm6b	3
Gphb5	3
Gpatch3	3
Gp1bb	3
Gorab	3
Golga7	3
Golga4	3
Gnpnat1	3
Gnpda2	3
Gnl2	3
Gng7	3
Gng12	3
Gng10	3
Gnaz	3
Gna12	3
Gmpr2	3
Gml	3
Gm9994	3
Gm9992	3
Gm996	3
Gm9573	3
Gm9513	3
Gm9376	3
Gm8369	3
Gm773	3
Gm7157	3
Gm6927	3
Gm6086	3
Gm5938	3
Gm5800	3
Gm5591	3
Gm5416	3
Gm5294	3
Gm5150	3
Gm5072	3
Gm4981	3
Gm4922	3
Gm4907	3
Gm362	3
Gm216	3
Gm20854	3
Gm20822	3
Gm19402	3
Gm17677	3
Gm16515	3
Gm15070	3
Gm14625	3
Gm14092	3
Gm13102	3
Gm12942	3
Gm12794	3
Gm12789	3
Gm12171	3
Gm11570	3
Gm11554	3
Gm1140	3
Gm11236	3
Gm1110	3
Gm10921	3
Gm10778	3
Gm10681	3
Gm10354	3
Glyctk	3
Glyat	3
Glt8d2	3
Glt1d1	3
Glp2r	3
Glis2	3
Gldc	3
Glcci1	3
Glb1l2	3
Gk2	3
Gjb6	3
Gimap6	3
Gid8	3
Get4	3
Gemin4	3
Gem	3
Gdpd2	3
Gcsh	3
Gcnt1	3
Gclc	3
Gbp8	3
Gatsl2	3
Gart	3
Gadd45a	3
Gabrr3	3
Gabrr1	3
Gabre	3
Gabrb2	3
Gabbr1	3
G6pd2	3
Fzd6	3
Fuom	3
Ftl1	3
Fthl17	3
Fscn2	3
Frrs1	3
Fpr1	3
Foxred2	3
Foxo3	3
Foxl2	3
Foxj1	3
Foxh1	3
Flrt1	3
Flnc	3
Fktn	3
Fkrp	3
Fkbp7	3
Fkbp6	3
Fkbp10	3
Fitm1	3
Fis1	3
Figf	3
Fgl2	3
Fgg	3
Fgfbp1	3
Fgf11	3
Fgd6	3
Fgd4	3
Fgd1	3
Fgb	3
Ffar4	3
Fezf1	3
Fert2	3
Fer1l4	3
Fdx1	3
Fchsd2	3
Fcer2a	3
Fbxw2	3
Fbxw19	3
Fbxw15	3
Fbxw13	3
Fbxw11	3
Fbxo9	3
Fbxo38	3
Fbxo30	3
Fbxo28	3
Fbxl17	3
Fbrsl1	3
Fblim1	3
Fastkd5	3
Fastkd2	3
Fank1	3
Fancl	3
Fancd2	3
Fam98b	3
Fam81a	3
Fam73a	3
Fam45a	3
Fam198a	3
Fam196a	3
Fam183b	3
Fam160b2	3
Fam160a1	3
Fam13a	3
Fam131c	3
Fam122b	3
Fam110b	3
Fam101a	3
F5	3
Exoc7	3
Exoc3l4	3
Etnk1	3
Espl1	3
Eps8l3	3
Epn3	3
Epn2	3
Epha1	3
Epg5	3
Epb4.1l2	3
Enthd1	3
Enpp3	3
Enpp1	3
Enpep	3
Eno4	3
Eno3	3
Emx2	3
Emp3	3
Emilin2	3
Emb	3
Elk3	3
Elk1	3
Elac1	3
Eif4g1	3
Eif4e2	3
Eif4e1b	3
Eif4a3	3
Eif3g	3
Eif2b1	3
Eif1	3
Eid3	3
Eid2b	3
Ehmt1	3
Egr3	3
Egr2	3
Egflam	3
Egfem1	3
Efna4	3
Efna1	3
Efhc2	3
Efcab14	3
Eefsec	3
Edaradd	3
Eci3	3
Ecd	3
Ear6	3
Ear14	3
Ear11	3
E4f1	3
E2f1	3
E230008N13Rik	3
E130012A19Rik	3
E030030I06Rik	3
Dynlt1a	3
Dync1i1	3
Dym	3
Dusp7	3
Dusp21	3
Dusp2	3
Dtymk	3
Dtx4	3
Dtx2	3
Drd3	3
Dpy19l4	3
Dppa1	3
Dpp7	3
Dpp4	3
Dph1	3
Dpcr1	3
Dos	3
Dnmt3b	3
Dnase2a	3
Dnajc5	3
Dnajc14	3
Dnah6	3
Dnah2	3
Dnaaf2	3
Dlx3	3
Dlx2	3
Dll4	3
Dlg2	3
Dlg1	3
Dlec1	3
Dkk2	3
Disp2	3
Disc1	3
Dip2b	3
Dimt1	3
Dhx8	3
Dhx36	3
Dhx33	3
Dhrs1	3
Dhfr	3
Dgki	3
Det1	3
Desi2	3
Deptor	3
Dennd5b	3
Dennd4a	3
Dennd2a	3
Defb6	3
Defb22	3
Defa20	3
Dedd2	3
Dear1	3
Ddx6	3
Ddx43	3
Ddx20	3
Ddn	3
Dctpp1	3
Dctn5	3
Dcaf8	3
Dcaf10	3
Dars2	3
Dagla	3
Dag1	3
Dach1	3
Dab2ip	3
D8Ertd738e	3
D630023F18Rik	3
D430041D05Rik	3
D11Wsu47e	3
Cyth4	3
Cypt7	3
Cyp7a1	3
Cyp4a32	3
Cyp4a14	3
Cyp39a1	3
Cyp2d22	3
Cyp2c66	3
Cyp2b9	3
Cyp26b1	3
Cyp11b1	3
Cyc1	3
Cxcl9	3
Cxcl13	3
Cxcl11	3
Cwc27	3
Ctsk	3
Ctsb	3
Ctrb1	3
Ctps	3
Ctnnal1	3
Ctla2a	3
Cstf1	3
Cst6	3
Cspp1	3
Cspg5	3
Csnk2b	3
Csmd1	3
Csf3	3
Crym	3
Cryl1	3
Crygb	3
Cryga	3
Crnkl1	3
Crip3	3
Crip1	3
Crabp2	3
Cpvl	3
Cpsf7	3
Cpsf4	3
Cpm	3
Cplx3	3
Cphx1	3
Cpeb4	3
Cpeb3	3
Cpb2	3
Coq10a	3
Copz1	3
Cops5	3
Commd5	3
Colq	3
Colgalt2	3
Col9a1	3
Cog6	3
Cntrob	3
Cntnap5a	3
Cnot2	3
Cnih3	3
Cngb1	3
Cnga1	3
Cmtm1	3
Cml1	3
Cltc	3
Clrn1	3
Clpsl2	3
Clpp	3
Clk4	3
Clic1	3
Clec4f	3
Clec1b	3
Cldn8	3
Cisd2	3
Chst4	3
Chst3	3
Chst12	3
Chrna4	3
Chrac1	3
Chpf	3
Chmp3	3
Chil1	3
Chia1	3
Chchd1	3
Chadl	3
Cfhr2	3
Cfh	3
Cfdp1	3
Ces2e	3
Ces2c	3
Ces1f	3
Ces1d	3
Cenpp	3
Cela3b	3
Cela1	3
Ceacam2	3
Ceacam1	3
Cdr1	3
Cdk10	3
Cdipt	3
Cdh6	3
Cdh18	3
Cdh15	3
Cdh12	3
Cdca8	3
Cdca5	3
Cdc42ep5	3
Cd82	3
Cd81	3
Cd79a	3
Cd72	3
Cd55	3
Cd4	3
Cd3eap	3
Cd209c	3
Cd160	3
Cd151	3
Ccrl2	3
Ccr9	3
Ccr5	3
Ccp110	3
Ccnt2	3
Ccnh	3
Ccnc	3
Ccl8	3
Cckbr	3
Ccdc92	3
Ccdc88c	3
Ccdc74a	3
Ccdc60	3
Ccdc51	3
Ccdc28a	3
Ccdc169	3
Ccdc141	3
Ccdc14	3
Ccdc138	3
Ccdc130	3
Ccdc126	3
Ccdc104	3
Cby1	3
Cbx6	3
Cbx5	3
Cav1	3
Casr	3
Casp12	3
Casc4	3
Cartpt	3
Card11	3
Car8	3
Capn15	3
Cand1	3
Calm5	3
Cad	3
Cacnb4	3
Cacnb3	3
Cacnb2	3
Cacna1i	3
Cacna1b	3
C5ar1	3
C3ar1	3
C030006K11Rik	3
Btg3	3
Bsn	3
Brwd1	3
Brsk2	3
Brs3	3
Brinp3	3
Bpifb9a	3
Bpifb4	3
Bpifb2	3
Bola2	3
Bnc1	3
Bmper	3
Bmp2	3
Bloc1s5	3
Blmh	3
Birc7	3
Bhmt	3
Bfsp2	3
Bfsp1	3
Bdh1	3
Bcs1l	3
Bcor	3
Bco2	3
Bclaf1	3
Bcdin3d	3
BC147527	3
BC080695	3
BC068281	3
BC053393	3
BC051665	3
BC051019	3
BC049762	3
BC049352	3
BC030867	3
BC030500	3
BC027231	3
BC005561	3
Baz1b	3
Batf3	3
Bap1	3
Bahcc1	3
Bach1	3
B3gntl1	3
B3galt1	3
AY761185	3
Avpr1a	3
AV320801	3
Auts2	3
Aurka	3
Atrn	3
Atp8b1	3
Atp6v1e2	3
Atp6v0d1	3
Atp6v0a2	3
Atp5h	3
Atp5f1	3
Atp2a1	3
Atp13a5	3
Atp11c	3
Atox1	3
Atm	3
Atl2	3
Atg5	3
Atg4b	3
Atg12	3
Astn2	3
Aspn	3
Asph	3
Ascl2	3
Ascc1	3
Asb5	3
Asb17	3
Asb10	3
Art3	3
Armc8	3
Arl3	3
Arl11	3
Arhgef2	3
Arhgap32	3
Arglu1	3
Aqp4	3
Aqp2	3
Aqp1	3
Apopt1	3
Apol10b	3
Apob	3
Apoa4	3
Aplf	3
Api5	3
Apbb3	3
Ap3m2	3
Ap2b1	3
Ap2a1	3
Anks6	3
Anks3	3
Ankrd27	3
Ankrd24	3
Ankrd2	3
Ankrd10	3
Ankar	3
Angpt4	3
Angel1	3
Amigo3	3
Amigo1	3
Amer3	3
Amdhd2	3
Ambn	3
Alx3	3
Als2cl	3
Alox12e	3
Alkbh3	3
Aldob	3
Aldoart2	3
Aldoa	3
Aldh4a1	3
Aldh18a1	3
Alas2	3
Akr7a5	3
Akr1c20	3
Akr1c14	3
Aknad1	3
Akip1	3
Akap8l	3
Akap8	3
Akap7	3
Akap2	3
Akap17b	3
Akap12	3
Ak4	3
AI429214	3
AI118078	3
Ahsa1	3
Agtr2	3
Agfg2	3
Agbl5	3
Aftph	3
Afap1l1	3
Adsl	3
Adprhl1	3
Ado	3
Adk	3
Adipor1	3
Adi1	3
Adck5	3
Adar	3
Adap1	3
Adamtsl3	3
Adamts1	3
Adam9	3
Adam29	3
Adam26a	3
Acvrl1	3
Acvr1c	3
Actr1b	3
Actl7b	3
Acta1	3
Acsl6	3
Acsl4	3
Acsbg1	3
Acrv1	3
Acrbp	3
Acot3	3
Aco1	3
Acly	3
Acacb	3
Acaca	3
Acaa2	3
Acaa1a	3
Abhd16a	3
Abhd15	3
Abhd13	3
Abcd4	3
Abcc1	3
Abcb7	3
Abcb6	3
Abca3	3
AA415398	3
A830080D01Rik	3
A730017C20Rik	3
A630023A22Rik	3
A630001G21Rik	3
A530032D15Rik	3
A430089I19Rik	3
9930111J21Rik2	3
9930104L06Rik	3
9530002B09Rik	3
9230110C19Rik	3
9130023H24Rik	3
8430408G22Rik	3
8030411F24Rik	3
5430421N21Rik	3
4933436I01Rik	3
4933427G17Rik	3
4933416I08Rik	3
4933412E24Rik	3
4933406M09Rik	3
4933402P03Rik	3
4932443I19Rik	3
4932418E24Rik	3
4931414P19Rik	3
4931409K22Rik	3
4931406P16Rik	3
4930578C19Rik	3
4930550L24Rik	3
4930544D05Rik	3
4930539E08Rik	3
4930505A04Rik	3
4930504O13Rik	3
4930435E12Rik	3
4930433I11Rik	3
4930430D24Rik	3
4930430A15Rik	3
4930404A10Rik	3
4921511M17Rik	3
3830417A13Rik	3
3830406C13Rik	3
3830403N18Rik	3
3110009E18Rik	3
2900092C05Rik	3
2900011O08Rik	3
2610015P09Rik	3
2510003E04Rik	3
2410089E03Rik	3
2410012M07Rik	3
2310067B10Rik	3
2310057J18Rik	3
[truncated: 15,222 more rows]

## Sheet: S5976.vs.Cell
Gene	sgRNAs_Freq
Tssk3	5
Magea2	5
Hist1h2bc	5
Gm4567	5
Dedd	5
Zmpste24	4
Zfp872	4
Zfp146	4
Wfdc16	4
Wdr90	4
Vmn2r4	4
Vmn1r77	4
Vmn1r44	4
Vcpip1	4
Utp18	4
Uchl3	4
Tubgcp2	4
Tmtc1	4
Tmem106c	4
Tlcd1	4
Timm23	4
Tgds	4
Tead1	4
Tceb2	4
Tcam1	4
Stom	4
Stau2	4
Srrm3	4
Slc22a29	4
Slamf8	4
Shc1	4
Sftpb	4
Serpinb5	4
Sema3d	4
Rsl1d1	4
Rcc1	4
Rbbp7	4
Ralyl	4
Rai2	4
Rad54b	4
Psd4	4
Ppp3r2	4
Pigyl	4
Olfr987	4
Olfr803	4
Olfr481	4
Olfr1461	4
Olfr1340	4
Nrbf2	4
Nras	4
Nr2c2ap	4
Naa20	4
Morc2a	4
Mfsd7c	4
Macc1	4
Ly6d	4
Krtap9-5	4
Krt84	4
Krt12	4
Klrc1	4
Itga3	4
Impg2	4
Ikbkg	4
Igsf5	4
Hsd17b6	4
Hnf4g	4
Gpr176	4
Gm6086	4
Gm5591	4
Gm382	4
Gm20765	4
Gm11236	4
Glb1l2	4
Galnt10	4
Fryl	4
Foxh1	4
Fmo2	4
Fdx1	4
Fcrlb	4
Fcer2a	4
Fbxo42	4
Fam98b	4
Etfa	4
Esp1	4
Emp3	4
Egfl8	4
Dpp7	4
Dkk2	4
Dhx36	4
Cyp2j13	4
Cyp2g1	4
Cstl1	4
Coq10a	4
Colgalt2	4
Col6a4	4
Cltc	4
Cd63	4
Ccl27b	4
Car1	4
Bora	4
BC048507	4
B020004J07Rik	4
AV320801	4
Atf6b	4
Arl13a	4
Apbb3	4
Ano3	4
Akap8	4
Adcy6	4
Aco1	4
A530032D15Rik	4
4930505A04Rik	4
1700042B14Rik	4
1110012L19Rik	4
0610010B08Rik	4
Zyx	3
Zufsp	3
Zscan4c	3
Zscan29	3
Znrd1as	3
Zmym2	3
Zkscan4	3
Zglp1	3
Zfp963	3
Zfp961	3
Zfp955a	3
Zfp874a	3
Zfp867	3
Zfp839	3
Zfp830	3
Zfp740	3
Zfp69	3
Zfp688	3
Zfp687	3
Zfp68	3
Zfp644	3
Zfp629	3
Zfp617	3
Zfp61	3
Zfp583	3
Zfp580	3
Zfp579	3
Zfp473	3
Zfp457	3
Zfp449	3
Zfp385a	3
Zfp37	3
Zfp36	3
Zfp334	3
Zfp326	3
Zfp324	3
Zfp317	3
Zfp296	3
Zfp217	3
Zfp213	3
Zfp189	3
Zfp14	3
Zfp111	3
Zfp108	3
Zfhx4	3
Zfhx3	3
Zdhhc9	3
Zdhhc7	3
Zcchc4	3
Zcchc12	3
Zc3h6	3
Zc3h15	3
Zc3h11a	3
Zbtb48	3
Zbbx	3
Ypel4	3
Yme1l1	3
Ykt6	3
Yipf7	3
Yipf3	3
Xpo7	3
Xpo6	3
Xlr4a	3
Xkr6	3
Wwc1	3
Wrnip1	3
Wrap53	3
Wnt9b	3
Wnt8b	3
Wnt7a	3
Wnk3	3
Wipf1	3
Wfikkn2	3
Wfdc9	3
Wfdc2	3
Wee2	3
Wdyhv1	3
Wdr75	3
Wdr72	3
Wdr5b	3
Wdr54	3
Wdr47	3
Wbscr27	3
Wbp2nl	3
Wac	3
Vwa2	3
Vps54	3
Vps51	3
Vmn2r99	3
Vmn2r91	3
Vmn2r88	3
Vmn2r86	3
Vmn2r80	3
Vmn2r23	3
Vmn2r16	3
Vmn2r122	3
Vmn2r117	3
Vmn2r115	3
Vmn2r111	3
Vmn1r8	3
Vmn1r72	3
Vmn1r71	3
Vmn1r7	3
Vmn1r66	3
Vmn1r65	3
Vmn1r60	3
Vmn1r42	3
Vmn1r34	3
Vmn1r193	3
Vmn1r178	3
Vmn1r1	3
Vkorc1	3
Vegfc	3
Vegfa	3
Vdac3	3
Vcl	3
Vav2	3
Vat1l	3
Vasn	3
Usp7	3
Usp47	3
Usp37	3
Usp34	3
Usp22	3
Usp21	3
Usp12	3
Ush1c	3
Uroc1	3
Urgcp	3
Uqcc2	3
Upk3a	3
Unc45b	3
Umod	3
Ulk2	3
Ugt2b34	3
Ugp2	3
Ufl1	3
Uckl1	3
Uck1	3
Ubxn7	3
Ubxn4	3
Ubxn2b	3
Ubqln4	3
Ubl4a	3
Ube2r2	3
Ube2i	3
Ube2f	3
Ube2d1	3
Tyw5	3
Tyms	3
Txnrd1	3
Txndc8	3
Twf2	3
Tusc3	3
Tuba4a	3
Tuba3b	3
Ttyh3	3
Ttll9	3
Tti2	3
Ttc9b	3
Ttc8	3
Ttc4	3
Ttc27	3
Ttc25	3
Ttc19	3
Tst	3
Tspyl4	3
Tspan9	3
Tspan32	3
Tspan1	3
Tsga10	3
Tsc22d3	3
Trpv3	3
Trpv2	3
Trpt1	3
Trpm8	3
Trpm7	3
Trpm2	3
Trpm1	3
Trpa1	3
Trp73	3
Trp53inp2	3
Trp53	3
Tro	3
Trmt5	3
Trmt2a	3
Trmt1	3
Trim56	3
Trim41	3
Trim37	3
Trim35	3
Trim34a	3
Trim30b	3
Trim17	3
Trib3	3
Treml1	3
Trak1	3
Trafd1	3
Trabd2b	3
Trabd	3
Tra2a	3
Tppp	3
Tpo	3
Tpmt	3
Tpm3	3
Tpm2	3
Tpgs1	3
Tpbpa	3
Tor1b	3
Tomm6	3
Tomm40l	3
Tomm40	3
Tomm20l	3
Tob2	3
Tns1	3
Tnnt2	3
Tnfrsf14	3
Tnfrsf11a	3
Tnfaip2	3
Tnfaip1	3
Tmx2	3
Tmprss11g	3
Tmigd1	3
Tmem95	3
Tmem92	3
Tmem9	3
Tmem87b	3
Tmem71	3
Tmem65	3
Tmem57	3
Tmem35	3
Tmem252	3
Tmem247	3
Tmem236	3
Tmem235	3
Tmem231	3
Tmem221	3
Tmem202	3
Tmem185b	3
Tmem182	3
Tmem178b	3
Tmem173	3
Tmem167b	3
Tmem165	3
Tmem151a	3
Tmem120b	3
Tmem11	3
Tmco6	3
Tmco3	3
Tmcc3	3
Tmcc1	3
Tmc3	3
Tma16	3
Tm6sf1	3
Tm4sf4	3
Tlr3	3
Tll2	3
Tle1	3
Tjp2	3
Timm8a2	3
Ticam2	3
Thop1	3
Thoc6	3
Them5	3
Thap3	3
Thap11	3
Tgtp1	3
Tgfbr1	3
Tfpi2	3
Tfpi	3
Tfcp2	3
Tfap2a	3
Tex9	3
Tex261	3
Tex26	3
Tex19.1	3
Tet2	3
Tescl	3
Tes	3
Tenm4	3
Tdp1	3
Tcp10c	3
Tcl1b1	3
Tcf7l1	3
Tcf3	3
Tcf21	3
Tceb1	3
Tcap	3
Tbx6	3
Tbx15	3
Tbpl1	3
Tbck	3
Tbcb	3
Tbc1d7	3
Tbc1d31	3
Tbc1d24	3
Tbc1d23	3
Tbc1d22a	3
Tbc1d17	3
Tbc1d15	3
Tas2r139	3
Tas2r137	3
Tas2r136	3
Tas2r131	3
Tas2r123	3
Tas2r122	3
Tas2r120	3
Tas2r117	3
Tas2r103	3
Tas2r102	3
Tap2	3
Tagln3	3
Taf7	3
Taf4a	3
Taf2	3
Taf11	3
Tab2	3
T	3
Sytl5	3
Sytl2	3
Syt6	3
Syt16	3
Syt10	3
Syt1	3
Syngap1	3
Syne1	3
Syna	3
Syn2	3
Syf2	3
Syce3	3
Suv39h1	3
Susd4	3
Surf1	3
Sumo2	3
Sult5a1	3
Sult1a1	3
Sulf1	3
Sugp2	3
Suco	3
Sucnr1	3
Stx18	3
Stx17	3
Stt3a	3
Strbp	3
Stoml2	3
Stk38l	3
Stk36	3
Stk33	3
Stk31	3
Stk30	3
Stim2	3
Steap1	3
Stat4	3
St8sia6	3
St8sia2	3
St6galnac5	3
St18	3
Sstr5	3
Sspo	3
Ssbp2	3
Srsf6	3
Srr	3
Srpk2	3
Srp14	3
Srek1	3
Srd5a2	3
Srcin1	3
Spz1	3
Spty2d1	3
Sptan1	3
Spsb4	3
Spry2	3
Sprr2a1	3
Spp2	3
Spop	3
Spns2	3
Spns1	3
Spire2	3
Spint3	3
Spint2	3
Spint1	3
Spink3	3
Spin1	3
Spdl1	3
Spc25	3
Spata7	3
Spast	3
Spaca5	3
Sp9	3
Sox30	3
Soga3	3
Soga2	3
Socs2	3
Sobp	3
Snx33	3
Snx3	3
Snx18	3
Snx12	3
Sntg2	3
Snrpg	3
Snrpd3	3
Snrpd2	3
Snrpb2	3
Snrnp48	3
Snrnp200	3
Snapc2	3
Smim22	3
Smim19	3
Smg8	3
Smco4	3
Smco1	3
Smad3	3
Slc9a3r1	3
Slc8a1	3
Slc7a6os	3
Slc7a5	3
Slc7a3	3
Slc7a14	3
Slc7a11	3
Slc6a8	3
Slc6a2	3
Slc5a9	3
Slc5a7	3
Slc5a3	3
Slc51b	3
Slc46a3	3
Slc46a2	3
Slc45a4	3
Slc39a14	3
Slc39a13	3
Slc38a8	3
Slc35f4	3
Slc35e2	3
Slc35c1	3
Slc35b1	3
Slc31a2	3
Slc30a2	3
Slc2a8	3
Slc2a3	3
Slc2a13	3
Slc27a4	3
Slc27a1	3
Slc26a5	3
Slc26a2	3
Slc25a53	3
Slc25a41	3
Slc25a33	3
Slc25a29	3
Slc25a26	3
Slc25a24	3
Slc25a19	3
Slc25a12	3
Slc25a10	3
Slc22a30	3
Slc22a2	3
Slc1a4	3
Slc1a1	3
Slc16a12	3
Slc15a1	3
Slc14a1	3
Slc10a3	3
Slbp	3
Sla2	3
Skp2	3
Skiv2l	3
Skint7	3
Ska1	3
Sin3b	3
Sike1	3
Sik2	3
Sh3glb2	3
Sh3gl3	3
Sh3gl2	3
Sh3bp2	3
Sh2d3c	3
Sgpp2	3
Sgms1	3
Sgk3	3
Sgcd	3
Sfxn5	3
Sftpc	3
Sft2d1	3
Sfrp2	3
Setd6	3
Setd5	3
Set	3
Sesn3	3
Sesn2	3
Serpinb9f	3
Serpinb8	3
Serpinb2	3
Serpina3i	3
Serinc2	3
Sephs2	3
Sema6d	3
Sema4d	3
Sema4b	3
Selp	3
Seh1l	3
Sectm1b	3
Sec23a	3
Sec16b	3
Sdpr	3
Sdf2l1	3
Sdc3	3
Scml2	3
Scgb2b15	3
Scgb1b3	3
Scgb1b27	3
Scgb1b19	3
Scgb1a1	3
Scara3	3
Scaper	3
Sbds	3
Samt4	3
Samm50	3
Sall3	3
Sall1	3
Safb	3
Saa3	3
Rwdd1	3
Rusc1	3
Runx1t1	3
Rtn4rl2	3
Rtn1	3
Rtf1	3
Rtca	3
Rspo3	3
Rsph9	3
Rsph4a	3
Rsg1	3
Rrnad1	3
Rrm2b	3
Rrm2	3
Rrbp1	3
Rragd	3
Rptor	3
Rps6kl1	3
Rps6ka3	3
Rps5	3
Rps3a1	3
Rps27a	3
Rps26	3
Rps2	3
Rps15a	3
Rps10	3
Rprd1a	3
Rplp1	3
Rpl7	3
Rpl36	3
Rpl18a	3
Rpl10l	3
Rph3al	3
Rpf1	3
Rpa3	3
Robo4	3
Rnpep	3
Rnmt	3
Rnf44	3
Rnf24	3
Rnf215	3
Rnf126	3
Rnf125	3
Rnf115	3
Rnf10	3
Rnaseh1	3
Rmdn3	3
Ripply1	3
Rimkla	3
Rilpl2	3
Ric8b	3
Ribc1	3
Rhox3a	3
Rhox2a	3
Rhoc	3
Rhoa	3
Rhebl1	3
Rhbdd2	3
Rhbdd1	3
Rgs8	3
Rgs10	3
Rgr	3
Rgag1	3
Rfxap	3
Rfx8	3
Rfx3	3
Rft1	3
Rex2	3
Retnlg	3
Retn	3
Rel	3
Recql5	3
Rdh12	3
Rdh1	3
Rcor2	3
Rcbtb1	3
Rcan2	3
Rcan1	3
Rbp1	3
Rbms2	3
Rbm46	3
Rbbp8nl	3
Rbbp8	3
Rassf7	3
Rasl10b	3
Rasa2	3
Rapgefl1	3
Rap1gap2	3
Ralgds	3
Rad51d	3
Rad51c	3
Rad23b	3
Rad21l	3
Rad18	3
Rabac1	3
Rab8b	3
Rab6a	3
Rab5b	3
Rab43	3
Rab40b	3
Rab3a	3
Rab32	3
Qrich2	3
Qdpr	3
Pzp	3
Pyroxd1	3
Pygm	3
Pygb	3
Pxn	3
Pvalb	3
Pusl1	3
Pura	3
Ptrf	3
Ptpru	3
Ptpre	3
Ptpn21	3
Pth2r	3
Pth1r	3
Ptgs2	3
Ptgr2	3
Ptgfr	3
Ptcra	3
Ptar1	3
Pstk	3
Psrc1	3
Psmf1	3
Psmd5	3
Psmd2	3
Psmd14	3
Psmd1	3
Psmc4	3
Psma2	3
Psma1	3
Prss42	3
Prss36	3
Prss30	3
Prrx1	3
Prrc2b	3
Prr3	3
Prpf8	3
Prpf6	3
Prpf40a	3
Prosc	3
Prop1	3
Prol1	3
Prok1	3
Proc	3
Prob1	3
Prmt3	3
Prl6a1	3
Prl2b1	3
Prkx	3
Prkab1	3
Prkaa1	3
Prex2	3
Prdx6	3
Prdx5	3
Prcp	3
Pprc1	3
Ppp3ca	3
Ppp2r2b	3
Ppp1r9a	3
Ppp1r3g	3
Ppp1r3c	3
Ppp1r36	3
Ppp1r1b	3
Ppp1r17	3
Ppil4	3
Ppib	3
Ppef1	3
Ppan	3
Pop5	3
Polr3k	3
Polr3b	3
Polg2	3
Pole	3
Pof1b	3
Pm20d2	3
Plxnd1	3
Plxnb2	3
Plxna2	3
Pltp	3
Plscr3	3
Pls1	3
Plod2	3
Plekhg1	3
Pld5	3
Pld4	3
Plcxd3	3
Plcb4	3
Plcb1	3
Plagl1	3
Pla2g4a	3
Pla2g2c	3
Pknox2	3
Pkn1	3
Pkdcc	3
Piwil1	3
Pitpnm3	3
Pip5k1c	3
Pip	3
Pinlyp	3
Pin4	3
Pim3	3
Pilrb1	3
Pik3ip1	3
Pik3c3	3
Pigs	3
Piga	3
Pif1	3
Piezo1	3
Phf6	3
Phf11a	3
Phf10	3
Phb	3
Pgls	3
Pgk2	3
Pgbd5	3
Pgap2	3
Pfkfb2	3
Pfdn5	3
Pfdn4	3
Pex11b	3
Pebp1	3
Pdp1	3
Pdk2	3
Pdia6	3
Pdhx	3
Pde5a	3
Pde4d	3
Pde12	3
Pdcl2	3
Pdcd7	3
Pdcd11	3
Pcsk9	3
Pcsk5	3
Pcsk1n	3
Pcp2	3
Pcdhb9	3
Pcdhb17	3
Pcdhb14	3
Pcdhb10	3
Pcdh8	3
Pcdh7	3
Pcdh19	3
Pbx4	3
Pax8	3
Pax4	3
Patl1	3
Pate2	3
Parp12	3
Parp11	3
Park7	3
Paqr5	3
Panx3	3
Pan2	3
Pak3	3
Paf1	3
Pacs2	3
Pabpc4	3
P4htm	3
P2rx4	3
Ovol3	3
Ovgp1	3
Otop3	3
Otof	3
Osr2	3
Orm1	3
Orc6	3
Oraov1	3
Oprl1	3
Oosp3	3
Olfr998	3
Olfr996	3
Olfr993	3
Olfr986	3
Olfr963	3
Olfr958	3
Olfr95	3
Olfr920	3
Olfr912	3
Olfr893	3
Olfr828	3
Olfr826	3
Olfr824	3
Olfr810	3
Olfr805	3
Olfr788	3
Olfr776	3
Olfr770	3
Olfr768	3
Olfr765	3
Olfr761	3
Olfr748	3
Olfr743	3
Olfr736	3
Olfr715	3
Olfr704	3
Olfr698	3
Olfr695	3
Olfr675	3
Olfr672	3
Olfr640	3
Olfr585	3
Olfr564	3
Olfr550	3
Olfr531	3
Olfr52	3
Olfr504	3
Olfr493	3
Olfr485	3
Olfr480	3
Olfr48	3
Olfr467	3
Olfr464	3
Olfr462	3
Olfr46	3
Olfr458	3
Olfr452	3
Olfr450	3
Olfr449	3
Olfr421-ps1	3
Olfr394	3
Olfr391-ps	3
Olfr390	3
Olfr374	3
Olfr345	3
Olfr324	3
Olfr32	3
Olfr315	3
Olfr312	3
Olfr308	3
Olfr299	3
Olfr267	3
Olfr262	3
Olfr222	3
Olfr211	3
Olfr207	3
Olfr203	3
Olfr180	3
Olfr178	3
Olfr172	3
Olfr170	3
Olfr1535	3
Olfr1509	3
Olfr148	3
Olfr1475	3
Olfr1467	3
Olfr1466	3
Olfr1445	3
Olfr1441	3
Olfr142	3
Olfr1412	3
Olfr1406	3
Olfr140	3
Olfr1389	3
Olfr1368	3
Olfr1335	3
Olfr1312	3
Olfr1298	3
Olfr1290	3
Olfr1284	3
Olfr1282	3
Olfr1279	3
Olfr1278	3
Olfr1274-ps	3
Olfr1259	3
Olfr1252	3
Olfr1251	3
Olfr122	3
Olfr1195	3
Olfr1153	3
Olfr113	3
Olfr1099	3
Olfr1080	3
Olfr108	3
Olfr1065	3
Olfr1044	3
Olfr1042	3
Olfr1036	3
Olfr1006	3
Ogfrl1	3
Odf3l2	3
Obfc1	3
Oaz1	3
Oard1	3
Nyap2	3
Nyap1	3
Nxph2	3
Nxpe3	3
Nxpe2	3
Nxf7	3
Nwd1	3
Nutf2	3
Nupl2	3
Nup153	3
Nufip1	3
Nudt3	3
Nudt14	3
Nub1	3
Ntpcr	3
Nt5c3b	3
Nsun3	3
Nsmf	3
Nsl1	3
Nsdhl	3
Nrxn3	3
Nrn1l	3
Nradd	3
Nr4a1	3
Nr2e1	3
Npy4r	3
Nptx1	3
Npsr1	3
Nppb	3
Npnt	3
Npm2	3
Nphp1	3
Npc1l1	3
Npas3	3
Noxa1	3
Nox1	3
Nova2	3
Nosip	3
Nop56	3
Nop16	3
Nomo1	3
Nol6	3
Nol4	3
Nod1	3
Nmrk1	3
Nmnat2	3
Nme1	3
Nmd3	3
Nlrp4b	3
Nlrp1a	3
Nlrp14	3
Nkx2-5	3
Nkg7	3
Nkapl	3
Nkain4	3
Nit2	3
Nipsnap1	3
Nip7	3
Niacr1	3
Nhp2l1	3
Nhp2	3
Nhlrc4	3
Nhej1	3
Ngdn	3
Nfya	3
Nfrkb	3
Nfix	3
Nfe2l1	3
Neurl4	3
Neurl1b	3
Neurl1a	3
Nes	3
Nek8	3
Nek1	3
Necap2	3
Ndufs6	3
Ndufaf7	3
Ndufaf5	3
Ndufa13	3
Ndst4	3
Ndrg4	3
Ndrg3	3
Ncoa2	3
Ncl	3
Nckipsd	3
Ncapg	3
Ncapd2	3
Nbeal2	3
Nav3	3
Nap1l3	3
Nalcn	3
Naip5	3
Naip2	3
Naip1	3
Naif1	3
Nabp1	3
Naalad2	3
Naa35	3
Naa10	3
Myom3	3
Myom2	3
Myo1b	3
Mylpf	3
Myl6b	3
Myl2	3
Myh14	3
Myf5	3
Mybbp1a	3
Mxd1	3
Mx1	3
Mvb12b	3
Muc5b	3
Muc13	3
Mtss1	3
Mtl5	3
Mterfd2	3
Mterf1b	3
Mtch1	3
Mt4	3
Mt1	3
Mst1r	3
Msl3	3
Msh6	3
Msantd1	3
Ms4a4d	3
Ms4a18	3
Mrvi1	3
Mrto4	3
Mrps30	3
Mrps27	3
Mrpl32	3
Mrpl28	3
Mrp63	3
Mroh9	3
Mrm1	3
Mrgprb8	3
Mrgpra3	3
Mrgpra2a	3
Mpz	3
Mpv17l	3
Mpeg1	3
Mov10	3
Mon1a	3
Mog	3
Mob3a	3
Mnx1	3
Mms22l	3
Mmp23	3
Mmp1a	3
Mmp13	3
Mmgt2	3
Mmd2	3
Mmadhc	3
Mlf1	3
Mknk2	3
Mis18bp1	3
Mipep	3
Minpp1	3
Mina	3
Miip	3
Mif	3
Midn	3
Mgrn1	3
Mgl2	3
Mgat4c	3
Mgat3	3
Mga	3
Mfsd7a	3
Mfsd3	3
Mfsd1	3
Mfap1a	3
Mex3a	3
Mettl7a1	3
Mettl16	3
Mettl11b	3
Mettl10	3
Mep1b	3
Men1	3
Mei1	3
Mef2a	3
Med7	3
Med22	3
Med14	3
Mecr	3
Mdp1	3
Mdn1	3
Mcur1	3
Mcpt2	3
Mcpt1	3
Mcph1	3
Mcoln2	3
Mcl1	3
Mchr1	3
Mc3r	3
Mboat4	3
Mark1	3
Marco	3
Mapkapk2	3
Mapk8	3
Mapk4	3
Mapk1	3
Map9	3
Map7	3
Map6d1	3
Map4k1	3
Map4	3
Map3k3	3
Map2k1	3
Man2b2	3
Man1a	3
Mageb4	3
Mageb1	3
Lztr1	3
Lyz1	3
Lyrm9	3
Lyrm7	3
Lypd8	3
Ly75	3
Ly6g6e	3
Ly6c1	3
Ltbp1	3
Lsm8	3
Lsm7	3
Lsm3	3
Lsm12	3
Lsamp	3
Lrrn4	3
Lrrc41	3
Lrr1	3
Lrp4	3
Lrp2bp	3
Lrp1b	3
Lrig3	3
Lrfn3	3
Lrcol1	3
Lpp	3
Lpl	3
Lonp1	3
Lnp	3
Lmx1a	3
Lmod3	3
Lmcd1	3
Lipc	3
Lhfpl5	3
Lgr6	3
Lgi4	3
Lgals4	3
Letmd1	3
Letm1	3
Leprel2	3
Lepr	3
Leng8	3
Ldhc	3
Ldb2	3
Lcp1	3
Lcmt2	3
Lbr	3
Lats1	3
Large	3
Lamp5	3
Lamp2	3
Lamc1	3
Lamb3	3
Lamb1	3
Lama1	3
Lair1	3
Lad1	3
Lactbl1	3
Lace1	3
L3mbtl1	3
L3hypdh	3
Krtap4-16	3
Krtap24-1	3
Krtap10-4	3
Krtap1-5	3
Krt83	3
Krt79	3
Krt6a	3
Krt32	3
Krt27	3
Krt18	3
Krt16	3
Krt10	3
Krcc1	3
Kmt2d	3
Klrg1	3
Klrb1b	3
Klra5	3
Klra17	3
Klra12	3
Klk1b24	3
Klhl34	3
Klhl30	3
Klhl29	3
Klhl2	3
Klhl15	3
Klhl12	3
Klhdc9	3
Klhdc2	3
Klhdc10	3
Klf3	3
Klf14	3
Klf13	3
Kl	3
Kiss1r	3
Kirrel3	3
Kifc2	3
Kif3c	3
Kif22	3
Kif19a	3
Khdc1a	3
Kdsr	3
Kdm5b	3
Kdm1b	3
Kctd5	3
Kctd19	3
Kctd1	3
Kcns3	3
Kcnq2	3
Kcnn3	3
Kcnk15	3
Kcnip2	3
Kbtbd3	3
Kat2b	3
Kars	3
Kansl3	3
Jund	3
Jmjd7	3
Jag2	3
Ivl	3
Itpr2	3
Itpkc	3
Itpka	3
Itih5	3
Itgb4	3
Itgb3	3
Itgae	3
Isoc2a	3
Islr2	3
Islr	3
Iscu	3
Irx3	3
Irf3	3
Irak1bp1	3
Iqcf4	3
Insrr	3
Insm2	3
Insm1	3
Insl6	3
Inppl1	3
Inpp5d	3
Ino80c	3
Ing1	3
Incenp	3
Impdh1	3
Impad1	3
Ildr1	3
Il9	3
Il2rg	3
Il24	3
Il23r	3
Il22	3
Il1rn	3
Il1r1	3
Il1f6	3
Il18	3
Il15	3
Il12rb2	3
Il11	3
Ik	3
Igsf23	3
Igsf21	3
Igflr1	3
Igf1r	3
Igf1	3
Ift52	3
Ift46	3
Ifnar1	3
Ifna13	3
Ifna11	3
Ifi44l	3
Ido1	3
Idh3g	3
Icam1	3
Huwe1	3
Htra1	3
Htr1d	3
Htr1b	3
Hspb8	3
Hspb3	3
Hspb11	3
Hspa5	3
Hspa2	3
Hsd3b7	3
Hsd3b6	3
Hs6st2	3
Hrasls5	3
Hpgd	3
Hpcal1	3
Hoxb2	3
Hoxa7	3
Hoxa4	3
Hormad2	3
Hnrnpr	3
Hmgb2	3
Hmcn1	3
Hkdc1	3
Hivep3	3
Hist2h2be	3
Hist2h2ac	3
Hist1h2ba	3
Hils1	3
Higd2a	3
Higd1b	3
Hif3a	3
Hif1an	3
Hic2	3
Hic1	3
Hgs	3
Hes5	3
Heg1	3
Hectd3	3
Heatr1	3
Hdac9	3
Hcrtr2	3
Hbb-bh1	3
Hba-x	3
Haus6	3
Haus5	3
Haus4	3
Hapln2	3
H2afx	3
H2-T22	3
H2-DMb1	3
H2-DMa	3
H2-D1	3
H13	3
Gzf1	3
Gyltl1b	3
Gulo	3
Guk1	3
Gtpbp4	3
Gtpbp1	3
Gtl3	3
Gtf3c5	3
Gtf2ird1	3
Gtf2i	3
Gtf2h5	3
Gtf2h3	3
Gstz1	3
Gstm7	3
Gstm5	3
Gstcd	3
Gskip	3
Gsk3a	3
Gse1	3
Gsdmc2	3
Greb1l	3
Grasp	3
Gpx8	3
Gpr75	3
Gpr61	3
Gpr55	3
Gpr44	3
Gpr183	3
Gpr174	3
Gpr151	3
Gpr149	3
Gpn3	3
Gpm6b	3
Gphb5	3
Gpatch3	3
Gpalpp1	3
Gp1bb	3
Got2	3
Gorab	3
Golph3l	3
Golga7	3
Golga5	3
Golga4	3
Gnpnat1	3
Gnpda2	3
Gng7	3
Gng2	3
Gng12	3
Gng10	3
Gnaz	3
Gna15	3
Gmpr2	3
Gml	3
Gmfb	3
Gm9992	3
Gm9513	3
Gm8787	3
Gm867	3
Gm8369	3
Gm773	3
Gm7616	3
Gm6927	3
Gm6592	3
Gm6251	3
Gm5938	3
Gm5741	3
Gm5595	3
Gm5416	3
Gm5294	3
Gm5072	3
Gm4922	3
Gm4907	3
Gm4894	3
Gm4763	3
Gm2382	3
Gm216	3
Gm20854	3
Gm20822	3
Gm19402	3
Gm17677	3
Gm16515	3
Gm16501	3
Gm16442	3
Gm1604b	3
Gm1527	3
Gm15070	3
Gm14625	3
Gm14092	3
Gm13272	3
Gm12942	3
Gm12789	3
Gm11554	3
Gm10921	3
Gm10778	3
Gm10681	3
Gm10354	3
Glyctk	3
Glyat	3
Gltscr1l	3
Glt8d2	3
Glra2	3
Glp2r	3
Glis2	3
Glcci1	3
Gk2	3
Gimap8	3
Gimap6	3
Gfi1	3
Gemin4	3
Gem	3
Gdpd3	3
Gdap1	3
Gcsh	3
Gcnt1	3
Gclm	3
Gclc	3
Gatsl2	3
Gart	3
Galnt5	3
Galnt15	3
Galm	3
Gabrr3	3
Gabrr1	3
Gabre	3
Gabra2	3
Gabbr1	3
Gab3	3
G6pd2	3
G6pc2	3
Fuom	3
Ftsj3	3
Ftl1	3
Frem2	3
Fra10ac1	3
Fpr-rs4	3
Foxo3	3
Foxl2	3
Foxj1	3
Fosb	3
Fn3krp	3
Flrt1	3
Flnc	3
Fkrp	3
Fkbp7	3
Fkbp6	3
Fkbp10	3
Fis1	3
Fgl2	3
Fgg	3
Fgfr2	3
Fgfbp1	3
Fgf15	3
Fgf11	3
Fgd4	3
Fgd1	3
Fez1	3
Fert2	3
Ferd3l	3
Fer1l4	3
Fcrl1	3
Fchsd2	3
Fcgr4	3
Fbxw2	3
Fbxw15	3
Fbxw13	3
Fbxo9	3
Fbxo38	3
Fbxo32	3
Fbxo30	3
Fbxo28	3
Fbxl17	3
Fbrsl1	3
Fbp2	3
Fastkd5	3
Fastkd3	3
Fancl	3
Fancd2	3
Fam98c	3
Fam81a	3
Fam73a	3
Fam71f1	3
Fam217b	3
Fam217a	3
Fam196a	3
Fam183b	3
Fam179a	3
Fam160b2	3
Fam160a1	3
Fam13a	3
Fam122b	3
Fam110c	3
Fam110b	3
Fam101b	3
Fam101a	3
Fads2	3
F2rl1	3
F12	3
Extl3	3
Exoc8	3
Exoc7	3
Exoc3l4	3
Etnk1	3
Esyt1	3
Esd	3
Eps8l2	3
Eps15	3
Epn3	3
Ephb1	3
Epha1	3
Epg5	3
Eomes	3
Enthd1	3
Enpp1	3
Enpep	3
Eno4	3
Eng	3
Endod1	3
Emx2	3
Eml6	3
Emilin2	3
Eme2	3
Emb	3
Ell3	3
Elk1	3
Eif4e2	3
Eif4e1b	3
Eif3g	3
Eif2s3y	3
Eif2b1	3
Eid3	3
Eid2b	3
Ehd2	3
Egflam	3
Egfem1	3
Efna4	3
Efna1	3
Efhc2	3
Efcab14	3
Eefsec	3
Eed	3
Eci3	3
Ear6	3
Ear14	3
E2f7	3
E2f1	3
E230008N13Rik	3
E130012A19Rik	3
E030030I06Rik	3
E030018B13Rik	3
Dync1i1	3
Dym	3
Dusp13	3
Dusp12	3
Dtymk	3
Dtx4	3
Dtnbp1	3
Dscaml1	3
Drd5	3
Dpy19l4	3
Dppa2	3
Dppa1	3
Dpp4	3
Dph1	3
Dopey1	3
Dock7	3
Doc2b	3
Dnmt3b	3
Dnal4	3
Dnajc5g	3
Dnajc5	3
Dnajc14	3
Dnah5	3
Dnaaf2	3
Dlx3	3
Dlx2	3
Dll4	3
Dlgap4	3
Dlg1	3
Disp2	3
Disc1	3
Dimt1	3
Diablo	3
Dhx33	3
Dhrs1	3
Dhfr	3
Dgkz	3
Dgkk	3
Dgki	3
Det1	3
Desi2	3
Deptor	3
Dennd5b	3
Dennd4b	3
Dennd4a	3
Dennd2a	3
Defb8	3
Defb33	3
Defb22	3
Defa20	3
Def6	3
Dedd2	3
Deb1	3
Deaf1	3
Ddx6	3
Ddx59	3
Ddx43	3
Ddn	3
Dctpp1	3
Dcps	3
Dcpp1	3
Dcaf8	3
Dcaf17	3
Dars2	3
Dao	3
Dagla	3
Dag1	3
Dab2ip	3
D830030K20Rik	3
D5Ertd579e	3
D430041D05Rik	3
D11Wsu47e	3
Cyth4	3
Cysltr2	3
Cypt7	3
Cyp7a1	3
Cyp4a14	3
Cyp3a41a	3
Cyp2u1	3
Cyp2d22	3
Cyp2c29	3
Cyp2b9	3
Cym	3
Cxcl11	3
Cxadr	3
Cwc27	3
Cuedc1	3
Ctsk	3
Ctsb	3
Cts6	3
Ctrb1	3
Ctps	3
Ctnnal1	3
Ctag2	3
Cstf1	3
Cst9	3
Cst6	3
Cspp1	3
Cspg5	3
Csnk1g3	3
Csmd1	3
Csf3	3
Crym	3
Cryl1	3
Cryge	3
Cry2	3
Crlf1	3
Crip3	3
Crip1	3
Crbn	3
Crabp2	3
Cr2	3
Cpvl	3
Cpt2	3
Cpsf7	3
Cpsf4	3
Cpsf2	3
Cplx3	3
Cpeb3	3
Cpb2	3
Cox6c	3
Copz1	3
Cops5	3
Copb1	3
Colq	3
Col17a1	3
Cog8	3
Cog6	3
Cntrob	3
Cntnap5a	3
Cnrip1	3
Cnot2	3
Cnnm1	3
Cnn3	3
Cnn1	3
Cnih3	3
Cnga1	3
Cmtm1	3
Cml1	3
Cmbl	3
Clrn1	3
Clpp	3
Clk4	3
Clk1	3
Clic5	3
Clic1	3
Clec4e	3
Clec2i	3
Clec1b	3
Cldn8	3
Cldn5	3
Cldn23	3
Clcn7	3
Clcn6	3
Clcn5	3
Cisd2	3
Cidec	3
Chsy3	3
Chst4	3
Chst3	3
Chst12	3
Chrne	3
Chrna4	3
Chml	3
Chil1	3
Chchd4	3
Chchd1	3
Cfh	3
Cfdp1	3
Ces2c	3
Cer1	3
Cept1	3
Cep57	3
Cep19	3
Cep170b	3
Cep120	3
Cenpp	3
Cenpf	3
Cenpb	3
Celf6	3
Cebpz	3
Cdkn2d	3
Cdkn2a	3
Cdkn1b	3
Cdk7	3
Cdk10	3
Cdipt	3
Cdh6	3
Cdh24	3
Cdh18	3
Cdh15	3
Cdca8	3
Cdca5	3
Cdc42ep5	3
Cdc42ep4	3
Cd97	3
Cd82	3
Cd81	3
Cd79a	3
Cd74	3
Cd72	3
Cd55	3
Cd4	3
Cd3eap	3
Cd209c	3
Cd200r3	3
Cd160	3
Cd151	3
Ccrl2	3
Ccr9	3
Ccp110	3
Ccnt2	3
Ccni	3
Ccnh	3
Ccnc	3
Ccm2	3
Ccl8	3
Ccl17	3
Ccdc92	3
Ccdc88c	3
Ccdc85a	3
Ccdc78	3
Ccdc74a	3
Ccdc28a	3
Ccdc169	3
Ccdc138	3
Ccdc130	3
Ccdc113	3
Ccar1	3
Cbln4	3
Cav1	3
Casp12	3
Casc3	3
Cartpt	3
Car8	3
Car7	3
Capza3	3
Capza1	3
Capn9	3
Cand1	3
Camsap3	3
Camk2n1	3
Camk2b	3
Calm5	3
Cacnb4	3
Cacnb2	3
Cacna2d3	3
Cacna1i	3
Cacna1b	3
Cacna1a	3
C030006K11Rik	3
Bub1	3
Btnl2	3
Btg3	3
Btbd6	3
Bst2	3
Brwd1	3
Brsk2	3
Brs3	3
Brms1l	3
Brip1	3
Bpifb9a	3
Bpifb4	3
Bpifb2	3
Bola2	3
Bnc2	3
Bmpr1a	3
Bmper	3
Bmp5	3
Bloc1s5	3
Blmh	3
Bik	3
Bhmt	3
Bhlhb9	3
Bfsp2	3
Bfsp1	3
Bex1	3
Bcs1l	3
Bcor	3
Bclaf1	3
Bcl2l1	3
Bckdha	3
Bcdin3d	3
Bcas2	3
Bcap29	3
BC147527	3
BC068281	3
BC051019	3
BC049762	3
BC049352	3
BC030867	3
BC027231	3
[truncated: 15,378 more rows]

## Sheet: S5977.vs.Cell
Gene	sgRNAs_Freq
Hist1h2bc	6
B4galt3	6
Adcy6	6
Zbtb8a	5
Ybey	5
Wbscr27	5
Vwa8	5
Usp37	5
Tpcn2	5
Tbck	5
Taok3	5
Sult2a7	5
Stk30	5
Stk17b	5
St3gal6	5
Spata31	5
Smok3a	5
Skap1	5
Sin3a	5
Rps15	5
Rad54b	5
Prpf3	5
Pomk	5
Pmp2	5
Pih1d1	5
Pcif1	5
Pcdhb22	5
Paqr9	5
Olfr695	5
Olfr1284	5
Nub1	5
Myoc	5
Mob4	5
Minpp1	5
Mcee	5
Mageb4	5
Loh12cr1	5
Ints9	5
Ifi203	5
Hyi	5
Hoga1	5
Hif3a	5
Gpc3	5
Gpank1	5
Gm20939	5
Gm12886	5
Glt8d2	5
Ganc	5
Fscn2	5
Erich1	5
Dync1i1	5
Drd5	5
Coq3	5
Col6a5	5
Clcn6	5
Cdk5r2	5
Ccdc78	5
Casp12	5
Btnl4	5
Art3	5
Aplp2	5
Antxrl	5
Ahi1	5
2610008E11Rik	5
2410002F23Rik	5
Zyx	4
Zscan5b	4
Zranb3	4
Zranb2	4
Znhit2	4
Zkscan3	4
Zkscan2	4
Zfy1	4
Zfp949	4
Zfp946	4
Zfp941	4
Zfp850	4
Zfp830	4
Zfp791	4
Zfp790	4
Zfp777	4
Zfp655	4
Zfp62	4
Zfp619	4
Zfp612	4
Zfp579	4
Zfp524	4
Zfp52	4
Zfp518a	4
Zfp457	4
Zfp408	4
Zfp37	4
Zfp213	4
Zfp202	4
Zfp11	4
Zdhhc19	4
Zcchc6	4
Zc3h4	4
Zbtb7a	4
Xcr1	4
Wrnip1	4
Wnk3	4
Wfdc5	4
Wfdc17	4
Wee1	4
Wdr5b	4
Wdr36	4
Wdr17	4
Vwc2l	4
Vsx1	4
Vps51	4
Vps25	4
Vmn2r4	4
Vmn2r3	4
Vmn2r122	4
Vmn2r111	4
Vmn2r105	4
Vmn2r104	4
Vmn1r60	4
Vmn1r4	4
Vmn1r35	4
Vmn1r227	4
Vmn1r22	4
Vmn1r185	4
Vmn1r168	4
Vma21	4
Vkorc1l1	4
Vamp2	4
Vac14	4
Uvssa	4
Uty	4
Usp9x	4
Usp4	4
Uprt	4
Ugt2b34	4
Uchl4	4
Ubqln3	4
Ube2e1	4
Ubd	4
Ubac1	4
Txndc16	4
Tulp2	4
Ttr	4
Ttll1	4
Ttk	4
Ttc9b	4
Ttc39c	4
Tspyl1	4
Tsga10	4
Trpt1	4
Trim75	4
Trim66	4
Trim47	4
Trim41	4
Traf1	4
Tprn	4
Tpm3	4
Tox3	4
Tor4a	4
Tnfsf13	4
Tnfaip2	4
Tmx4	4
Tmtc1	4
Tmem87b	4
Tmem69	4
Tmem247	4
Tmem221	4
Tmem181a	4
Tmem178	4
Tmem154	4
Tmem139	4
Tmem11	4
Tmem106c	4
Tmcc2	4
Tma16	4
Tll1	4
Tle1	4
Timd4	4
Thpo	4
Thoc1	4
Tgds	4
Tfcp2	4
Tet2	4
Tesk1	4
Tekt3	4
Tead4	4
Tead2	4
Tcl1b1	4
Tcf20	4
Tbx4	4
Tbcb	4
Tbc1d9b	4
Tbc1d12	4
Tas2r119	4
Taf12	4
Tab3	4
Sytl2	4
Syt16	4
Synrg	4
Syngr4	4
Sympk	4
Syf2	4
Syce2	4
Supt4a	4
Sult2a1	4
Stpg1	4
Stoml2	4
Stom	4
Stk38l	4
Stk32c	4
St7	4
St3gal1	4
Ssbp1	4
Srrm3	4
Srek1	4
Spry1	4
Sprr2k	4
Spopl	4
Spop	4
Spns3	4
Spink12	4
Spink10	4
Spen	4
Spdef	4
Spata6	4
Sox4	4
Snca	4
Snapc3	4
Smad3	4
Slx4	4
Slc9a4	4
Slc6a12	4
Slc36a3	4
Slc35f4	4
Slc35e2	4
Slc35b1	4
Slc30a2	4
Slc26a2	4
Slc25a53	4
Slc25a30	4
Slc25a29	4
Slc22a14	4
Slc18a2	4
Slc16a12	4
Six6	4
Shisa4	4
She	4
Shank2	4
Sh3glb2	4
Sh3bp4	4
Sgpp2	4
Sftpc	4
Sftpa1	4
Sfpq	4
Sesn2	4
Serpinb5	4
Serpinb12	4
Serpina11	4
Senp5	4
Sema3d	4
Selo	4
Sectm1b	4
Sec16b	4
Scoc	4
Scgb3a1	4
Scgb1b27	4
Scg3	4
Scaf8	4
Sbspon	4
Sbsn	4
Sbf1	4
Sapcd2	4
Samm50	4
Sall1	4
Sacs	4
Sacm1l	4
S100a5	4
Rybp	4
Rxfp4	4
Rwdd4a	4
Rtn4ip1	4
Rtf1	4
Rspo3	4
Rrp15	4
Rras	4
Rpl27	4
Rpl17	4
Ror1	4
Rock1	4
Robo4	4
Rnf39	4
Rnf223	4
Rnf157	4
Rnf150	4
Rnf113a1	4
Rmnd5a	4
Rimbp3	4
Ribc1	4
Rhox10	4
Rgs8	4
Rgs11	4
Rfng	4
Rex2	4
Retnlg	4
Ret	4
Rbx1	4
Rbpjl	4
Rbm26	4
Rbm17	4
Rbbp5	4
Rasgrp4	4
Rasd2	4
Ralgapb	4
Rai2	4
Rai1	4
Rab3gap1	4
Rab39b	4
Pxn	4
Ptprq	4
Ptplad2	4
Ptgs2	4
Psrc1	4
Psmg3	4
Psmf1	4
Psmd8	4
Prss50	4
Prodh	4
Prmt2	4
Prmt1	4
Prlhr	4
Prkd2	4
Prickle3	4
Prdm12	4
Pramel7	4
Pqlc2	4
Ppp6r2	4
Ppp2r3a	4
Ppm1l	4
Ppat	4
Popdc2	4
Poll	4
Pof1b	4
Pmel	4
Plxnc1	4
Plscr3	4
Plet1	4
Plekha5	4
Plcd4	4
Plat	4
Pkn1	4
Pitpnm2	4
Pip	4
Pilrb1	4
Pilra	4
Pigx	4
Phpt1	4
Pglyrp3	4
Pex26	4
Pet112	4
Pck2	4
Pcf11	4
Pcdhb10	4
Pcdha10	4
Pcdh8	4
Pcdh7	4
Pcdh12	4
Pcbp2	4
Pappa2	4
Pappa	4
Pacs2	4
Ovgp1	4
Oscp1	4
Orc1	4
Oog4	4
Oog3	4
Olfr971	4
Olfr961	4
Olfr954	4
Olfr933	4
Olfr90	4
Olfr881	4
Olfr878	4
Olfr810	4
Olfr805	4
Olfr803	4
Olfr782	4
Olfr761	4
Olfr715	4
Olfr698	4
Olfr651	4
Olfr620	4
Olfr617	4
Olfr575	4
Olfr536	4
Olfr460	4
Olfr390	4
Olfr374	4
Olfr367-ps	4
Olfr361	4
Olfr339	4
Olfr33	4
Olfr273	4
Olfr220	4
Olfr215	4
Olfr214	4
Olfr207	4
Olfr193	4
Olfr175-ps1	4
Olfr1510	4
Olfr1508	4
Olfr150	4
Olfr1463	4
Olfr1441	4
Olfr137	4
Olfr1340	4
Olfr1314	4
Olfr1312	4
Olfr1282	4
Olfr128	4
Olfr1238	4
Olfr123	4
Olfr1209	4
Olfr1201	4
Olfr1143	4
Olfr1121	4
Olfr1056	4
Olfr1054	4
Olfr1030	4
Obscn	4
Oacyl	4
Nynrin	4
Nyap2	4
Nup50	4
Nudt4	4
Nudt3	4
Nudcd1	4
Ntrk3	4
Nt5dc3	4
Nsmf	4
Nr4a2	4
Nr2c1	4
Npas3	4
Notch3	4
Nosip	4
Nlrp9b	4
Nlrp4b	4
Nlgn2	4
Nkg7	4
Nexn	4
Neurl1b	4
Neurl1a	4
Ndufb7	4
Ndufb5	4
Nde1	4
Ncor1	4
Ncoa3	4
Nbeal2	4
Nbea	4
Naip5	4
Mybpc3	4
Mtmr11	4
Msto1	4
Msh6	4
Mrps36	4
Mrps25	4
Mrpl42	4
Mrpl17	4
Mroh9	4
Mpv17	4
Mon1b	4
Mogat2	4
Mmp8	4
Mmp1a	4
Mlph	4
Mlf1	4
Mif	4
Mier1	4
Mfap1a	4
Mettl10	4
Med31	4
Med23	4
Med19	4
Meaf6	4
Mdk	4
Mcrs1	4
Mcpt9	4
Mcm8	4
Mat1a	4
Marcksl1	4
Mapk1	4
Map4k5	4
Map3k7cl	4
Map3k11	4
Man2b2	4
Man2b1	4
Magea2	4
Lyz1	4
Lyrm9	4
Ly6a	4
Lsg1	4
Lrrc38	4
Lrrc32	4
Lrrc1	4
Lrp1b	4
Lrfn3	4
Lpp	4
Lpcat4	4
Lpar2	4
Lnp	4
Lmtk2	4
Lmod3	4
Lmo3	4
Lmf1	4
Lif	4
Lhfpl4	4
Ldb2	4
Lct	4
Laptm4b	4
Lad1	4
Krtap9-1	4
Krtap11-1	4
Krtap1-5	4
Krt75	4
Krt71	4
Krt4	4
Krt33a	4
Krt26	4
Krt18	4
Krt10	4
Kpna2	4
Knop1	4
Kmt2d	4
Klk1b8	4
Klk1b16	4
Klhl41	4
Klhl23	4
Klhdc2	4
Klhdc1	4
Klf3	4
Klf15	4
Kif26b	4
Khdc3	4
Kera	4
Kdelc1	4
Kctd2	4
Kcnn1	4
Kcnmb4	4
Kbtbd8	4
Kat8	4
Kank4	4
Itgam	4
Itga11	4
Irak1bp1	4
Ints1	4
Il9r	4
Il2	4
Il13	4
Il12rb2	4
Igsf11	4
Ifnk	4
Ier3	4
Icam2	4
Icam1	4
Iapp	4
I830012O16Rik	4
Htra4	4
Hspb8	4
Hoxd1	4
Hoxb7	4
Hoxa11	4
Hnf1a	4
Hlcs	4
Hist1h4d	4
Hip1r	4
Hils1	4
Hgf	4
Hey2	4
Hars2	4
Hamp2	4
Hadh	4
H2afy2	4
H2-M10.3	4
H2-M10.2	4
Gzmk	4
Gulp1	4
Gtse1	4
Gtf3c5	4
Gstz1	4
Grrp1	4
Grm1	4
Grik2	4
Grhl3	4
Grb14	4
Gpr89	4
Gpr85	4
Gpr75	4
Gpr65	4
Gpr19	4
Gpr176	4
Gpr160	4
Gpatch8	4
Gp6	4
Gp2	4
Gng5	4
Gnaq	4
Gna12	4
Gm9992	4
Gm867	4
Gm7102	4
Gm7030	4
Gm6927	4
Gm6377	4
Gm5591	4
Gm5538	4
Gm5416	4
Gm4794	4
Gm4567	4
Gm20822	4
Gm19402	4
Gm17384	4
Gm13305	4
Gm13128	4
Gm13124	4
Gm13083	4
Gm12185	4
Gm11435	4
Gm10921	4
Glra2	4
Gldc	4
Glcci1	4
Gja10	4
Gip	4
Gins3	4
Gfy	4
Gdap1	4
Gcsh	4
Gbp8	4
Gbp11	4
Gatsl2	4
Gas2l2	4
Gabrb2	4
Gabarapl1	4
Fzd7	4
Fxyd4	4
Fstl5	4
Fsbp	4
Frmpd4	4
Foxp1	4
Flywch2	4
Flnc	4
Fkbp4	4
Fibp	4
Fgf22	4
Fgf1	4
Fermt2	4
Fcrl1	4
Fbxw13	4
Fbxl15	4
Fam76b	4
Fam57b	4
Fam50a	4
Fam212b	4
Fam199x	4
Fam193b	4
Fam186b	4
Fam179a	4
Fam178a	4
Fam134c	4
Fam132a	4
Fam124b	4
Fam102a	4
Fahd1	4
Fah	4
Fads1	4
F12	4
Exo5	4
Evi5l	4
Etfb	4
Etf1	4
Ephb1	4
Epg5	4
Epb4.1l3	4
Enox2	4
Endou	4
Emp3	4
Elp4	4
Elp3	4
Elk1	4
Elf1	4
Elac1	4
Eif5b	4
Eif3f	4
Eid1	4
Efcc1	4
E230008N13Rik	4
Dzip1l	4
Dym	4
Dusp21	4
Dusp11	4
Dus2	4
Duoxa1	4
Dtx2	4
Dtnbp1	4
Dst	4
Dse	4
Doxl2	4
Dopey1	4
Dok7	4
Dock9	4
Dock8	4
Dock7	4
Dntt	4
Dnajc16	4
Dnajb14	4
Dnajb13	4
Dnah2	4
Dlg1	4
Dhx36	4
Dhrs1	4
Dgkz	4
Derl2	4
Dennd2a	4
Deb1	4
Deaf1	4
Ddrgk1	4
Dcun1d3	4
Dctn5	4
Dcbld2	4
Dcaf17	4
Daw1	4
Darc	4
Dact2	4
Dact1	4
D17H6S53E	4
Cytip	4
Cyth4	4
Cyp46a1	4
Cyp3a57	4
Cyp3a41a	4
Cyp2j13	4
Cyp2c65	4
Cyc1	4
Cybb	4
Cyb561	4
Cxx1c	4
Cutal	4
Cul9	4
Ctif	4
Ctcf	4
Csde1	4
Cryga	4
Crip1	4
Creg2	4
Creg1	4
Crebl2	4
Crbn	4
Cpsf6	4
Cpne3	4
Cpb2	4
Cpa3	4
Cope	4
Commd5	4
Commd1	4
Cog6	4
Cog3	4
Cnrip1	4
Cnnm1	4
Cmtm3	4
Cmip	4
Cmah	4
Clybl	4
Clvs1	4
Clrn1	4
Clp1	4
Clk4	4
Clk3	4
Clic4	4
Cisd2	4
Chst12	4
Chrac1	4
Chn2	4
Chkb	4
Chat	4
Chad	4
Cgref1	4
Ces1f	4
Cep78	4
Cela3b	4
Cela2a	4
Cebpg	4
Ceacam13	4
Cdkn2b	4
Cdk17	4
Cdh8	4
Cdh13	4
Cdh12	4
Cdcp2	4
Cdca7	4
Cdc42bpb	4
Cd97	4
Cd72	4
Cd7	4
Cd63	4
Cd47	4
Cd28	4
Cd164l2	4
Ccz1	4
Ccser2	4
Ccpg1	4
Ccl22	4
Ccl17	4
Ccdc91	4
Ccdc85a	4
Ccdc79	4
Ccdc59	4
Ccdc17	4
Ccar2	4
Ccar1	4
Cav1	4
Catsper3	4
Casp4	4
Casd1	4
Carf	4
Cand1	4
Calcb	4
Cadm3	4
Cacna1s	4
Cacna1b	4
Cabs1	4
Btn1a1	4
Btbd16	4
Bsn	4
Brsk2	4
Brd4	4
Bmp4	4
Bhlhe40	4
Bex2	4
Bet1	4
Best1	4
Bcl2a1c	4
Bcar1	4
BC049715	4
BC048507	4
Bag2	4
Bace2	4
B9d1	4
B4galt1	4
B020004J07Rik	4
Avpr1a	4
Auts2	4
Atp7a	4
Atp6v1g3	4
Atp6v1b1	4
Atp1a4	4
Atp13a3	4
Atl1	4
Atf6b	4
Atad2	4
Aspa	4
Asap1	4
Arntl	4
Armcx4	4
Armc8	4
Armc1	4
Arhgef40	4
Arhgap32	4
Apobec3	4
Apob	4
Apoa4	4
Apoa1bp	4
Ap3d1	4
Antxr2	4
Ankrd34c	4
Ankmy2	4
Ankhd1	4
Ankef1	4
Angptl2	4
Ang	4
Amotl2	4
Amot	4
Amer1	4
Alpi	4
Alox12b	4
Alkbh3	4
Alk	4
Akr7a5	4
Akr1c6	4
Akr1c14	4
Akr1c12	4
Akap7	4
Aim2	4
AI836003	4
Adssl1	4
Adcyap1	4
Adcy9	4
Adam26a	4
Adam24	4
Acyp1	4
Acvrl1	4
Actr8	4
Acsf2	4
Acap1	4
Acaca	4
Abhd12	4
Abcf2	4
Abcb8	4
Abcb1a	4
Abca3	4
AA415398	4
A630033H20Rik	4
A530054K11Rik	4
A4gnt	4
5033411D12Rik	4
4933402J07Rik	4
4931440L10Rik	4
4930578C19Rik	4
4930550L24Rik	4
4930549C01Rik	4
4930519G04Rik	4
4930430A15Rik	4
4930422G04Rik	4
4922505E12Rik	4
4921524J17Rik	4
3830406C13Rik	4
3632451O06Rik	4
2810408A11Rik	4
2610034M16Rik	4
2410012M07Rik	4
2410004B18Rik	4
2310042E22Rik	4
2310034C09Rik	4
2310022A10Rik	4
1810043H04Rik	4
1810011H11Rik	4
1700123I01Rik	4
1700018B08Rik	4
1700016C15Rik	4
1700012B07Rik	4
1600014C10Rik	4
0610010B08Rik	4
Zzz3	3
Zxdc	3
Zw10	3
Zswim6	3
Zswim5	3
Zswim3	3
Zranb1	3
Znrd1as	3
Znhit6	3
Znf512b	3
Zmynd8	3
Zmynd12	3
Zmym6	3
Zmym3	3
Zmym2	3
Zmym1	3
Zmiz2	3
Zmat4	3
Zkscan7	3
Zkscan4	3
Zim1	3
Zic3	3
Zfyve27	3
Zfyve21	3
Zfyve19	3
Zfp964	3
Zfp954	3
Zfp940	3
Zfp932	3
Zfp92	3
Zfp879	3
Zfp874b	3
Zfp874a	3
Zfp866	3
Zfp865	3
Zfp839	3
Zfp821	3
Zfp804a	3
Zfp772	3
Zfp763	3
Zfp758	3
Zfp750	3
Zfp740	3
Zfp719	3
Zfp715	3
Zfp69	3
Zfp689	3
Zfp687	3
Zfp677	3
Zfp663	3
Zfp628	3
Zfp623	3
Zfp617	3
Zfp607	3
Zfp605	3
Zfp599	3
Zfp563	3
Zfp51	3
Zfp507	3
Zfp503	3
Zfp493	3
Zfp473	3
Zfp449	3
Zfp444	3
Zfp410	3
Zfp36l1	3
Zfp366	3
Zfp354a	3
Zfp326	3
Zfp317	3
Zfp316	3
Zfp3	3
Zfp281	3
Zfp280d	3
Zfp251	3
Zfp248	3
Zfp236	3
Zfp212	3
Zfp189	3
Zfp185	3
Zfp184	3
Zfp157	3
Zfp146	3
Zfp128	3
Zfp119b	3
Zfp108	3
Zfhx4	3
Zfand6	3
Zfand2a	3
Zeb2os	3
Zeb2	3
Zdhhc7	3
Zdbf2	3
Zcchc9	3
Zc3hav1l	3
Zc3hav1	3
Zc3h15	3
Zc3h14	3
Zc2hc1b	3
Zbtbd6	3
Zbtb8b	3
Zbtb43	3
Zbtb34	3
Zbtb32	3
Zbtb18	3
Zbtb11	3
Zbtb10	3
Zbtb1	3
Zbbx	3
Zap70	3
Ypel5	3
Ypel1	3
Yme1l1	3
Ykt6	3
Yipf7	3
Yipf5	3
Yipf3	3
Yipf1	3
Yif1b	3
Yif1a	3
Xylt2	3
Xxylt1	3
Xrn2	3
Xrn1	3
Xrcc6	3
Xrcc2	3
Xkr6	3
Xirp1	3
Wwc1	3
Wtip	3
Wscd2	3
Wscd1	3
Wrap73	3
Wrap53	3
Wnt9b	3
Wnt7a	3
Wnt2	3
Wnt10a	3
Wnk2	3
Wnk1	3
Wipf1	3
Wfdc9	3
Wfdc6a	3
Wfdc2	3
Wfdc11	3
Wee2	3
Wdr93	3
Wdr90	3
Wdr81	3
Wdr72	3
Wdr65	3
Wdr54	3
Wdr38	3
Wdr31	3
Wdr27	3
Wdr20	3
Wdr16	3
Wdpcp	3
Wdfy3	3
Wbp2nl	3
Wasf2	3
Wac	3
Vwa5b2	3
Vti1a	3
Vtcn1	3
Vsx2	3
Vstm2l	3
Vstm2b	3
Vsnl1	3
Vsig4	3
Vsig2	3
Vrk3	3
Vps53	3
Vps33b	3
Vps29	3
Vmn2r98	3
Vmn2r94	3
Vmn2r91	3
Vmn2r9	3
Vmn2r83	3
Vmn2r82	3
Vmn2r79	3
Vmn2r72	3
Vmn2r71	3
Vmn2r70	3
Vmn2r7	3
Vmn2r69	3
Vmn2r65	3
Vmn2r57	3
Vmn2r55	3
Vmn2r5	3
Vmn2r43	3
Vmn2r31	3
Vmn2r25	3
Vmn2r21	3
Vmn2r114	3
Vmn2r11	3
Vmn2r108	3
Vmn2r102	3
Vmn2r101	3
Vmn1r89	3
Vmn1r88	3
Vmn1r87	3
Vmn1r83	3
Vmn1r80	3
Vmn1r77	3
Vmn1r75	3
Vmn1r73	3
Vmn1r72	3
Vmn1r71	3
Vmn1r7	3
Vmn1r66	3
Vmn1r61	3
Vmn1r58	3
Vmn1r44	3
Vmn1r39	3
Vmn1r36	3
Vmn1r34	3
Vmn1r30	3
Vmn1r27	3
Vmn1r23	3
Vmn1r222	3
Vmn1r211	3
Vmn1r208	3
Vmn1r207-ps	3
Vmn1r206	3
Vmn1r203	3
Vmn1r202	3
Vmn1r20	3
Vmn1r198	3
Vmn1r194	3
Vmn1r193	3
Vmn1r18	3
Vmn1r179	3
Vmn1r171	3
Vmn1r169	3
Vmn1r15	3
Vmn1r1	3
Vmac	3
Vkorc1	3
Vip	3
Vill	3
Vgll3	3
Vegfb	3
Vdr	3
Vdac3	3
Vdac2	3
Vax1	3
Vav1	3
Vasp	3
Vasn	3
Vars2	3
Vapa	3
Vangl2	3
Vamp7	3
Vamp5	3
Uxt	3
Uts2b	3
Utp20	3
Utp18	3
Uspl1	3
Usp7	3
Usp43	3
Usp42	3
Usp39	3
Usp22	3
Usp21	3
Usp17lb	3
Usp17la	3
Usp16	3
Ush1c	3
Usf1	3
Use1	3
Urb2	3
Uqcrfs1	3
Uqcr10	3
Upk3bl	3
Upk3b	3
Upk3a	3
Unkl	3
Unc50	3
Unc13b	3
Unc119b	3
Unc119	3
Ulk2	3
Ulk1	3
Uhmk1	3
Ugt2b5	3
Ugt2b35	3
Ugt1a10	3
Ugp2	3
Uggt2	3
Ufl1	3
Ucn	3
Ucma	3
Uckl1	3
Uchl3	3
Ubxn7	3
Ubxn2b	3
Ubxn2a	3
Ubtfl1	3
Ubtf	3
Ubr5	3
Ubqln4	3
Ubl4a	3
Ube4b	3
Ube4a	3
Ube3b	3
Ube3a	3
Ube2s	3
Ube2ql1	3
Ube2o	3
Ube2d2b	3
Ube2d2a	3
Ube2c	3
Uba7	3
Uba1	3
Tyw3	3
Tyw1	3
Tysnd1	3
Tyrobp	3
Tyro3	3
Tyr	3
Txnrd2	3
Txnl1	3
Txndc8	3
Twistnb	3
Twist1	3
Tusc3	3
Tulp4	3
Tuft1	3
Tubgcp2	3
Tubb5	3
Tubb4b	3
Tubb3	3
Tuba4a	3
Tuba3b	3
Ttyh3	3
Ttn	3
Ttll6	3
Ttl	3
Tti2	3
Tti1	3
Ttc9	3
Ttc8	3
Ttc7	3
Ttc5	3
Ttc4	3
Ttc30a2	3
Ttc30a1	3
Ttc29	3
Ttc23	3
Ttc22	3
Ttc19	3
Ttc17	3
Ttc1	3
Tssk5	3
Tssk3	3
Tssk1	3
Tspyl4	3
Tspyl2	3
Tspan8	3
Tspan5	3
Tspan33	3
Tspan31	3
Tspan17	3
Tspan12	3
Tsku	3
Tshz3	3
Tsg101	3
Tsen15	3
Tsc22d2	3
Tsc2	3
Trub2	3
Trrap	3
Trpv6	3
Trpv2	3
Trps1	3
Trpm8	3
Trpm5	3
Trpm3	3
Trpd52l3	3
Trp53rk	3
Trp53inp2	3
Trp53	3
Tro	3
Trnau1ap	3
Trmt6	3
Trmt5	3
Trmt2a	3
Trmt10b	3
Trmt1	3
Triqk	3
Trip11	3
Triml1	3
Trim61	3
Trim59	3
Trim46	3
Trim39	3
Trim35	3
Trim31	3
Trim3	3
Trim28	3
Trim21	3
Trim12a	3
Trim10	3
Trib3	3
Trerf1	3
Treml1	3
Trdmt1	3
Trappc3	3
Trappc1	3
Trap1a	3
Trap1	3
Tram1l1	3
Trak1	3
Trafd1	3
Trabd	3
Tra2a	3
Tpsg1	3
Tprkb	3
Tprgl	3
Tprg	3
Tpr	3
Tppp	3
Tpp2	3
Tpo	3
Tpmt	3
Tpd52	3
Tox4	3
Tox	3
Tor3a	3
Tor1b	3
Topors	3
Tomm6	3
Tomm40l	3
Tns1	3
Tnrc6b	3
Tnrc6a	3
Tnnt2	3
Tnni3	3
Tnnc2	3
Tnks	3
Tnk1	3
Tnip2	3
Tnfsf9	3
Tnfrsf14	3
Tnfrsf13b	3
Tnfrsf11a	3
Tnfaip8l3	3
Tnfaip1	3
Tmx1	3
Tmprss2	3
Tmprss11g	3
Tmprss11d	3
Tmprss11bnl	3
Tmod2	3
Tmigd1	3
Tmem95	3
Tmem92	3
Tmem9	3
Tmem74	3
Tmem71	3
Tmem65	3
Tmem60	3
Tmem57	3
Tmem55a	3
Tmem51	3
Tmem43	3
Tmem39a	3
Tmem33	3
Tmem30a	3
Tmem261	3
Tmem259	3
Tmem255b	3
Tmem239	3
Tmem238	3
Tmem236	3
Tmem235	3
Tmem234	3
Tmem232	3
Tmem231	3
Tmem229a	3
Tmem223	3
Tmem222	3
Tmem219	3
Tmem214	3
Tmem212	3
Tmem208	3
Tmem205	3
Tmem204	3
Tmem202	3
Tmem201	3
Tmem199	3
Tmem19	3
Tmem185b	3
Tmem176a	3
Tmem171	3
Tmem161b	3
Tmem159	3
Tmem150a	3
Tmem14a	3
Tmem143	3
Tmem140	3
Tmem132c	3
Tmem132a	3
Tmem127	3
Tmem120b	3
Tmem120a	3
Tmem116	3
Tmed9	3
Tmco6	3
Tmco5	3
Tmco3	3
Tmcc3	3
Tmc8	3
Tmc5	3
Tmc2	3
Tmbim4	3
Tm7sf3	3
Tm7sf2	3
Tm6sf1	3
Tm2d2	3
Tlr4	3
Tlr2	3
Tln2	3
Tlk2	3
Tldc1	3
Tlcd1	3
Tktl1	3
Tjp2	3
Tjp1	3
Timm8a2	3
Timm21	3
Timm17a	3
Timm13	3
Timd2	3
Tigd4	3
Tigd2	3
Tifab	3
Tie1	3
Ticrr	3
Tial1	3
Tia1	3
Thrsp	3
Thoc6	3
Them6	3
Thbs1	3
Thap3	3
Thap2	3
Thap11	3
Tgtp1	3
Tgif2lx1	3
Tgif2	3
Tgfbr1	3
Tfpi2	3
Tfg	3
Tfe3	3
Tfb2m	3
Tfap2d	3
Tfap2a	3
Tex38	3
Tex33	3
Tex30	3
Tex264	3
Tex2	3
Tex19.1	3
Tex11	3
Tet1	3
Tesc	3
Tes	3
Tepp	3
Tenm1	3
Tekt5	3
Tek	3
Tdrd5	3
Tdpoz3	3
Tdp1	3
Tdo2	3
Tctn1	3
Tctex1d2	3
Tcp10b	3
Tcof1	3
Tcl1b4	3
Tchh	3
Tcf7l2	3
Tcf3	3
Tcf15	3
Tcerg1l	3
Tceb2	3
Tcap	3
Tbxas1	3
Tbx6	3
Tbx3	3
Tbx15	3
Tbr1	3
Tbl2	3
Tbc1d9	3
Tbc1d8	3
Tbc1d7	3
Tbc1d24	3
Tbc1d23	3
Tbc1d22b	3
Tbc1d22a	3
Tbc1d21	3
Tbc1d17	3
Tbc1d16	3
Tbc1d10a	3
Tbata	3
Taz	3
Tax1bp3	3
Tatdn1	3
Tasp1	3
Tas2r144	3
Tas2r143	3
Tas2r138	3
Tas2r129	3
Tas2r123	3
Tas2r122	3
Tas2r118	3
Tas2r116	3
Tas2r108	3
Tas2r104	3
Tas1r3	3
Tas1r2	3
Tas1r1	3
Tarbp2	3
Tapt1	3
Taok2	3
Tango2	3
Tal2	3
Taf7l	3
Taf5l	3
Taf11	3
Tacstd2	3
Tacr2	3
Taar2	3
Sytl1	3
Syt6	3
Syt4	3
Syt2	3
Sys1	3
Syngr1	3
Syne2	3
Syne1	3
Syna	3
Syn3	3
Syn2	3
Swap70	3
Svs2	3
Svopl	3
Sv2b	3
Suz12	3
Suv39h1	3
Susd4	3
Susd2	3
Susd1	3
Surf6	3
Sun2	3
Sumo2	3
Sult2a2	3
Sult1e1	3
Sult1c2	3
Sult1a1	3
Sulf1	3
Sufu	3
Suclg1	3
Stxbp5	3
Stxbp3a	3
Stx12	3
Stt3a	3
Strn	3
Strip2	3
Stradb	3
Stra13	3
Stpg2	3
Ston2	3
Ston1	3
Stoml1	3
Stmn4	3
Stk4	3
Stk32a	3
Stk31	3
Stk16	3
Stim2	3
Stap2	3
Stambpl1	3
St6gal2	3
Ssx2ip	3
Sstr1	3
Ssbp2	3
Sry	3
Srsf6	3
Srsf12	3
Srrm4	3
Srr	3
Srpk2	3
Srp19	3
Srp14	3
Srm	3
Srgn	3
Srebf1	3
Sqstm1	3
Sqle	3
Spz1	3
Spty2d1	3
Spry2	3
Sprr2f	3
Spock2	3
Spns1	3
Spink7	3
Spink4	3
Spink3	3
Spink2	3
Spidr	3
Sphk2	3
Spg20	3
Specc1l	3
Specc1	3
Spc24	3
Spata3	3
Spata19	3
Spata16	3
Spata1	3
Spag9	3
Spaca7	3
Spaca6	3
Spaca5	3
Spaca4	3
Sp9	3
Sp5	3
Sp4	3
Sp3	3
Sp110	3
Sox8	3
Sox5	3
Sox30	3
Sox3	3
Sox18	3
Sox13	3
Son	3
Soga2	3
Socs4	3
Soat2	3
Snx33	3
Snx3	3
Snx24	3
Snx2	3
Snx19	3
Snx14	3
Snx12	3
Snx10	3
Snx1	3
Sntg2	3
Sntg1	3
Sntb1	3
Snrpg	3
Snrpe	3
Snrpd2	3
Snrpc	3
Snrpa1	3
Snrnp48	3
Snrnp200	3
Sncaip	3
Snapc2	3
Snap91	3
Snap47	3
Snap29	3
Smyd5	3
Smyd2	3
Sms	3
Smpdl3a	3
Smpd2	3
Smoc2	3
Smim3	3
Smim22	3
Smim18	3
Smg8	3
Smg7	3
Smek2	3
Smcr8	3
Smco2	3
Smc3	3
Smarcc1	3
Smarca4	3
Smad6	3
Smad2	3
Slx4ip	3
Slu7	3
Slpi	3
Slitrk1	3
Slit1	3
Slfn4	3
Slfn3	3
Slco6b1	3
Slco3a1	3
Slc9a9	3
Slc9a7	3
Slc9a2	3
Slc9a1	3
Slc8b1	3
Slc8a1	3
Slc7a4	3
Slc7a3	3
Slc7a11	3
Slc7a10	3
Slc7a1	3
Slc6a8	3
Slc6a7	3
Slc6a19os	3
Slc5a7	3
Slc5a4a	3
Slc5a12	3
Slc5a1	3
Slc52a2	3
Slc4a10	3
Slc48a1	3
Slc47a1	3
Slc46a2	3
Slc45a4	3
Slc45a2	3
Slc40a1	3
Slc3a1	3
Slc39a9	3
Slc39a5	3
Slc39a4	3
Slc39a2	3
Slc39a13	3
Slc39a11	3
Slc38a7	3
Slc38a6	3
Slc38a5	3
Slc37a3	3
Slc37a2	3
Slc36a2	3
Slc36a1	3
Slc35g2	3
Slc35f6	3
Slc35d2	3
Slc35c1	3
Slc35b4	3
Slc34a3	3
Slc30a9	3
Slc30a7	3
Slc30a6	3
Slc2a5	3
Slc29a2	3
Slc28a2	3
Slc27a4	3
Slc27a1	3
Slc26a6	3
Slc26a4	3
Slc25a46	3
Slc25a40	3
Slc25a35	3
Slc25a28	3
Slc25a25	3
Slc25a24	3
Slc25a23	3
Slc25a19	3
Slc25a17	3
Slc25a11	3
Slc24a3	3
Slc24a1	3
Slc23a2	3
Slc22a6	3
Slc22a30	3
Slc22a3	3
Slc22a26	3
Slc22a16	3
Slc1a4	3
Slc1a3	3
Slc1a2	3
Slc1a1	3
Slc19a2	3
Slc18a1	3
Slc17a7	3
Slc17a6	3
Slc17a3	3
Slc16a8	3
Slc15a4	3
Slc15a2	3
Slc15a1	3
Slc13a3	3
Slc12a9	3
Slc10a7	3
Slc10a4	3
Slc10a3	3
Slbp	3
Slamf8	3
Slamf1	3
Slain1	3
Sla2	3
Skp2	3
Skp1a	3
Skint9	3
Skint11	3
Ska3	3
Six1	3
Sin3b	3
Simc1	3
Sike1	3
Siglec5	3
Siglec15	3
Siah1b	3
Shroom2	3
Shroom1	3
Shisa3	3
Shf	3
Shcbp1	3
Shc3	3
Shc1	3
Sh3gl3	3
Sh3bp5	3
Sh3bgrl3	3
Sh3bgrl2	3
Sh2d7	3
Sh2d4b	3
Sh2d1a	3
Sgsm2	3
Sgsh	3
Sgpl1	3
Sgol2	3
Sgol1	3
Sgms1	3
Sgk1	3
Sgcg	3
Sgcd	3
Sfxn3	3
Setdb2	3
Setdb1	3
Setd1b	3
Set	3
Sertad2	3
Serpine1	3
Serpinb9	3
Serpinb6e	3
Serpinb3a	3
Serpinb2	3
Serpinb13	3
Serpinb10	3
Serpina3i	3
Serpina3f	3
Serpina3c	3
Serpina1e	3
Serinc2	3
Serf2	3
Serf1	3
Senp7	3
Senp6	3
Sema6c	3
Sema6a	3
Sema5b	3
Sema4d	3
Selm	3
Seh1l	3
Sectm1a	3
Sec31b	3
Sec24c	3
Sec23ip	3
Sec23b	3
Sec23a	3
Sec22a	3
Sec14l2	3
Sdr9c7	3
Sdr39u1	3
Sdr16c5	3
Sdpr	3
Sdk1	3
Sdhb	3
Sdhaf2	3
Sdccag8	3
Sdc1	3
Scube2	3
Sctr	3
Scrt1	3
Scrg1	3
Scp2	3
Scn7a	3
Scn1b	3
Scn11a	3
Scmh1	3
Scgb3a2	3
Scgb2b27	3
Scgb1b3	3
Scg2	3
Scd4	3
Scd2	3
Scarb1	3
Scamp3	3
Sc4mol	3
Sbno1	3
Sbf2	3
Sbds	3
Saysd1	3
Satb2	3
Sat1	3
Sass6	3
Sash1	3
Sart1	3
Samt2	3
Samd5	3
Samd3	3
Samd12	3
Samd11	3
Sae1	3
Saa3	3
Saa1	3
S100pbp	3
S100a9	3
S100a6	3
S100a3	3
Ryk	3
Rxrb	3
Rwdd3	3
Rwdd2b	3
Runx1	3
Rundc3b	3
Rtp4	3
Rtp3	3
Rtn4rl2	3
Rtn3	3
Rtn1	3
Rtkn	3
Rtcb	3
Rspry1	3
Rspo4	3
Rsl1d1	3
Rsc1a1	3
Rsbn1	3
Rrm2b	3
Rrbp1	3
Rragd	3
Rragc	3
Rraga	3
Rptor	3
Rpsa	3
Rps6ka6	3
Rps6ka1	3
Rps6	3
Rps3	3
Rps29	3
Rps27rt	3
Rps27l	3
Rps26	3
Rps25	3
Rps24	3
Rps2	3
Rps16	3
Rps13	3
Rps10	3
Rprd1b	3
Rprd1a	3
Rplp1	3
Rpl8	3
Rpl4	3
Rpl3l	3
Rpl38	3
Rpl28	3
[truncated: 17,279 more rows]

## Sheet: S5978.vs.Cell
Gene	sgRNAs_Freq
Zfp518a	5
Vwa8	5
Vmn2r105	5
Usp37	5
Uggt2	5
Uchl3	5
Ttc39c	5
Stk30	5
Spata31	5
Sin3a	5
Rock1	5
Rnf44	5
Rnf39	5
Rnf31	5
Rmnd5a	5
Olfr695	5
Olfr281	5
Olfr1284	5
Olfr1143	5
Nbeal2	5
Magea2	5
Ly75	5
Klk1b16	5
Ints10	5
Ganc	5
Fam57b	5
Fam132a	5
Fam102a	5
Erh	5
Ect2l	5
Derl2	5
Defb13	5
Btnl4	5
Armc1	5
4930430A15Rik	5
Zfp960	4
Zfp949	4
Zfp94	4
Zfp687	4
Zfp334	4
Zfp157	4
Zc3h6	4
Zbtb1	4
Zbed6	4
Wnt9b	4
Wfdc2	4
Wbscr27	4
Vps33b	4
Vmn2r91	4
Vmn2r82	4
Vmn2r71	4
Vmn2r4	4
Vmn2r122	4
Vmn2r111	4
Vmn1r90	4
Vmn1r60	4
Utp11l	4
Usp9x	4
Usp53	4
Tsga10	4
Trmt6	4
Trip11	4
Tox3	4
Tnni3	4
Tnfsf8	4
Tmtc1	4
Tmem87b	4
Tmem68	4
Tmem65	4
Tmem235	4
Tmem181a	4
Tmem170	4
Tmem154	4
Tmem139	4
Tmem120b	4
Tmem11	4
Thap2	4
Tgds	4
Tepp	4
Tcf3	4
Tcam1	4
Tbx15	4
Tbck	4
Tbc1d9b	4
Syt16	4
Stpg1	4
Stk17b	4
St3gal1	4
Ssbp2	4
Srcin1	4
Spop	4
Spo11	4
Smyd2	4
Smok3a	4
Slc4a1ap	4
Slc27a1	4
Slc22a30	4
Slc15a4	4
Skap1	4
Shisa4	4
Shf	4
Shcbp1	4
Shbg	4
Sh3bp4	4
Sgpp2	4
Serpinb5	4
Serpina11	4
Senp7	4
Sema5b	4
Sectm1b	4
Scgb2b3	4
Scgb2b15	4
Sbspon	4
Sbf1	4
Sall1	4
Sacs	4
Sacm1l	4
Rgs3	4
Rgs1	4
Rfng	4
Rasa4	4
Rad54b	4
Rab5b	4
Ptprd	4
Prok2	4
Prl2b1	4
Prdm12	4
Ppp1r16a	4
Ppm1h	4
Pof1b	4
Pnrc2	4
Plekha4	4
Pld5	4
Plat	4
Pilrb1	4
Phgdh	4
Pgm3	4
Pgk2	4
Pcdhb10	4
Patl2	4
Paqr9	4
P2ry6	4
Osbpl8	4
Olfr933	4
Olfr843	4
Olfr782	4
Olfr765	4
Olfr761	4
Olfr722	4
Olfr460	4
Olfr46	4
Olfr390	4
Olfr361	4
Olfr33	4
Olfr214	4
Olfr207	4
Olfr180	4
Olfr1461	4
Olfr1442	4
Olfr1340	4
Olfr129	4
Olfr1289	4
Olfr1255	4
Olfr1201	4
Olfr120	4
Olfr1109	4
Olfr1084	4
Olfr1020	4
Nudt3	4
Ntrk3	4
Nt5dc3	4
Nsmf	4
Npr2	4
Npas3	4
Nkg7	4
Neurl1b	4
Nepn	4
Ndst3	4
Ncor1	4
Ncf2	4
Napa	4
Myo9a	4
Myo3b	4
Msgn1	4
Mroh9	4
Mmp1a	4
Medag	4
Me1	4
Mdp1	4
Mdh1b	4
Man1c1	4
Mageb4	4
Lsg1	4
Lrp1b	4
Lrfn3	4
LOC100504608	4
LOC100503280	4
Lmtk2	4
Lmf2	4
Lcorl	4
Lats1	4
Krt10	4
Kmt2d	4
Kmt2c	4
Klf15	4
Kif26b	4
Kctd2	4
Kcnk15	4
Jph3	4
Josd1	4
Itga11	4
Irs4	4
Ints9	4
Il15	4
Ifi203	4
Htr2a	4
Hoxd1	4
Hkdc1	4
Hip1r	4
Hils1	4
Hgf	4
Hexb	4
Haus5	4
H2afy2	4
Gstz1	4
Gpr85	4
Gpr75	4
Gpc3	4
Gp2	4
Gorasp2	4
Gnpda2	4
Gm9994	4
Gm6927	4
Gm5082	4
Gm4922	4
Gm4745	4
Gm20939	4
Gm17384	4
Glt8d2	4
Glra2	4
Gk2	4
Gins3	4
Gdap1	4
Gbp8	4
Gabrb2	4
Foxp1	4
Fli1	4
Fdx1l	4
Fbxo24	4
Fbxl7	4
Fam73b	4
Fam179a	4
Evi5l	4
Etfa	4
Erich1	4
Ercc6l	4
Elf1	4
Efcab10	4
Eefsec	4
Echdc1	4
Ear14	4
Dut	4
Dusp21	4
Dppa5a	4
Dpp7	4
Dnase2a	4
Dnajb13	4
Dlx2	4
Dhps	4
Deb1	4
Dag1	4
Dact1	4
Dach2	4
Cyp3a41a	4
Cyp2j13	4
Cyp2b13	4
Cxcl13	4
Cwf19l1	4
Cutal	4
Cts6	4
Crbn	4
Cpne2	4
Cpb2	4
Coq3	4
Coq10a	4
Commd5	4
Col6a5	4
Cnga2	4
Cmip	4
Clybl	4
Clk4	4
Clip2	4
Cisd2	4
Chst1	4
Celf3	4
Cebpg	4
Cdk17	4
Cd72	4
Cd55	4
Cd209d	4
Cd180	4
Cd177	4
Ccl22	4
Catsperb	4
Btn1a1	4
Bsn	4
Brsk2	4
Bpifc	4
Bmpr2	4
Bmp6	4
Bhlhe40	4
Bcl7a	4
Bcar1	4
Bace2	4
B4galt3	4
B4galt1	4
Atp8b3	4
Atm	4
Asap1	4
Arsg	4
Armcx4	4
Apob	4
Ap3m2	4
Antxrl	4
Ano9	4
Anks6	4
Ankrd37	4
Ankrd34c	4
Amot	4
Alkbh3	4
Aig1	4
AI836003	4
Adh7	4
Add1	4
Adamts2	4
Adam6b	4
Adam26a	4
Adal	4
Aco1	4
Acer3	4
4930549C01Rik	4
4930452B06Rik	4
4930404A10Rik	4
3830406C13Rik	4
2410016O06Rik	4
2410004B18Rik	4
1700030F18Rik	4
Zyx	3
Zufsp	3
Zswim6	3
Zswim3	3
Zranb3	3
Zranb1	3
Zpld1	3
Znrd1as	3
Znhit2	3
Zmynd8	3
Zmym6	3
Zkscan7	3
Zkscan4	3
Zic4	3
Zic1	3
Zfyve27	3
Zfyve19	3
Zfp956	3
Zfp951	3
Zfp940	3
Zfp9	3
Zfp874a	3
Zfp850	3
Zfp830	3
Zfp821	3
Zfp799	3
Zfp787	3
Zfp777	3
Zfp763	3
Zfp750	3
Zfp740	3
Zfp623	3
Zfp617	3
Zfp579	3
Zfp524	3
Zfp52	3
Zfp518b	3
Zfp512	3
Zfp511	3
Zfp503	3
Zfp449	3
Zfp444	3
Zfp410	3
Zfp366	3
Zfp358	3
Zfp330	3
Zfp319	3
Zfp317	3
Zfp3	3
Zfp248	3
Zfp213	3
Zfp189	3
Zfp128	3
Zfp12	3
Zfp119b	3
Zfhx4	3
Zfand6	3
Zfand2b	3
Zdbf2	3
Zcchc13	3
Zc3h4	3
Zc3h15	3
Zbtb8a	3
Zbtb34	3
Zbtb18	3
Zbbx	3
Yme1l1	3
Ykt6	3
Yipf7	3
Yipf1	3
Ybey	3
Xrn2	3
Xrcc5	3
Xrcc2	3
Xpo6	3
Xkr8	3
Xkr6	3
Xirp1	3
Wscd2	3
Wscd1	3
Wrnip1	3
Wnt2b	3
Wnt2	3
Wnt10a	3
Wnk2	3
Wfdc6a	3
Wee2	3
Wee1	3
Wdr90	3
Wdr81	3
Wdr74	3
Wdr5b	3
Wdr47	3
Wdr36	3
Wdr34	3
Wdr17	3
Wdpcp	3
Wbscr22	3
Wbscr17	3
Wbp2nl	3
Wac	3
Vwc2l	3
Vwa7	3
Vwa5b2	3
Vrk3	3
Vps53	3
Vps51	3
Vps11	3
Vmn2r70	3
Vmn2r5	3
Vmn2r21	3
Vmn2r107	3
Vmn1r88	3
Vmn1r87	3
Vmn1r8	3
Vmn1r79	3
Vmn1r77	3
Vmn1r76	3
Vmn1r72	3
Vmn1r7	3
Vmn1r66	3
Vmn1r57	3
Vmn1r54	3
Vmn1r39	3
Vmn1r35	3
Vmn1r30	3
Vmn1r3	3
Vmn1r203	3
Vmn1r200	3
Vmn1r20	3
Vmn1r198	3
Vmn1r194	3
Vmn1r193	3
Vmn1r179	3
Vmn1r178	3
Vmn1r175	3
Vmn1r171	3
Vmn1r170	3
Vmn1r168	3
Vmn1r1	3
Vip	3
Vegfb	3
Vdac3	3
Vcpip1	3
Vasn	3
Vangl2	3
Vamp7	3
Vac14	3
V1ra8	3
Uxt	3
Utp20	3
Uspl1	3
Usp8	3
Usp7	3
Usp47	3
Usp43	3
Usp31	3
Usp21	3
Usf2	3
Uqcrh	3
Uqcrc1	3
Uprt	3
Upp2	3
Upk3bl	3
Upk3a	3
Upb1	3
Unkl	3
Ulk4	3
Ulbp1	3
Ugt3a2	3
Ugt2b5	3
Ufl1	3
Ucp3	3
Uck1	3
Ubxn6	3
Ubxn2b	3
Ube2i	3
Ube2e1	3
Tyw3	3
Tyro3	3
Txndc8	3
Txndc16	3
Twist1	3
Twf2	3
Tvp23a	3
Tusc3	3
Tulp4	3
Tulp2	3
Tubgcp2	3
Tubd1	3
Tubb4b	3
Tuba4a	3
Ttyh3	3
Ttn	3
Tti2	3
Tti1	3
Ttc9b	3
Ttc7	3
Ttc30a2	3
Ttc24	3
Ttc23l	3
Ttc17	3
Ttc12	3
Tssk4	3
Tssk3	3
Tspyl4	3
Tspyl2	3
Tsg101	3
Trpt1	3
Trps1	3
Trpm8	3
Trpm3	3
Trpm2	3
Trp53rk	3
Tro	3
Trmt44	3
Trmt2a	3
Trmt10b	3
Trmt1	3
Trip12	3
Trim75	3
Trim7	3
Trim66	3
Trim60	3
Trim47	3
Trim43a	3
Trim36	3
Trim35	3
Trim31	3
Trim25	3
Trim12a	3
Trib3	3
Trex1	3
Trappc9	3
Trappc1	3
Trap1a	3
Trap1	3
Trak1	3
Trafd1	3
Traf1	3
Trabd	3
Tpsg1	3
Tprn	3
Tprgl	3
Tppp	3
Tpo	3
Tpmt	3
Tpgs2	3
Tpgs1	3
Tpcn2	3
Tpcn1	3
Tomm6	3
Tnrc6a	3
Tnnt2	3
Tnnc2	3
Tnks	3
Tnfaip2	3
Tmx2	3
Tmprss2	3
Tmprss11d	3
Tmprss11bnl	3
Tmod2	3
Tmem95	3
Tmem79	3
Tmem74	3
Tmem69	3
Tmem57	3
Tmem55a	3
Tmem51	3
Tmem41b	3
Tmem39a	3
Tmem26	3
Tmem259	3
Tmem247	3
Tmem239	3
Tmem236	3
Tmem231	3
Tmem221	3
Tmem212	3
Tmem202	3
Tmem176a	3
Tmem170b	3
Tmem167b	3
Tmem159	3
Tmem150a	3
Tmem14a	3
Tmem138	3
Tmem127	3
Tmem120a	3
Tmem106c	3
Tmco3	3
Tmcc2	3
Tma7	3
Tm6sf1	3
Tm2d2	3
Tln2	3
Tlk2	3
Tle1	3
Tlcd1	3
Tjp1	3
Timm23	3
Timd4	3
Tigd2	3
Tia1	3
Thpo	3
Them6	3
Tgif2	3
Tgfbr1	3
Tfr2	3
Tfpi	3
Tfb1m	3
Tex261	3
Tex19.1	3
Tex13a	3
Tenc1	3
Tekt3	3
Tdp1	3
Tcte1	3
Tcp10b	3
Tcn2	3
Tcl1b1	3
Tcf7l2	3
Tcerg1l	3
Tceb2	3
Tcap	3
Tbxas1	3
Tbx4	3
Tbx18	3
Tbcb	3
Tbc1d8	3
Tbc1d24	3
Tbc1d23	3
Tbc1d22b	3
Tbc1d20	3
Tbc1d16	3
Tbc1d12	3
Tax1bp3	3
Tatdn1	3
Tas2r143	3
Tas2r139	3
Tas2r138	3
Tas2r129	3
Tas2r123	3
Tas2r119	3
Tas2r116	3
Tas2r113	3
Tas2r108	3
Tas2r105	3
Taf4b	3
Taf15	3
Taf12	3
Taf11	3
Tada2b	3
Tacr1	3
Tab3	3
Taar1	3
Synrg	3
Syngr1	3
Syne4	3
Syne1	3
Syn3	3
Syn2	3
Sympk	3
Syk	3
Syce3	3
Syce2	3
Swap70	3
Svs1	3
Svep1	3
Sval3	3
Sval1	3
Sv2c	3
Suv39h1	3
Susd4	3
Susd2	3
Supt7l	3
Supt4a	3
Sun5	3
Sun2	3
Sult5a1	3
Sult2a3	3
Sult2a2	3
Sult1a1	3
Sulf1	3
Styxl1	3
Stx5a	3
Stx3	3
Stx17	3
Strip2	3
Strap	3
Stradb	3
Stpg2	3
Ston2	3
Ston1	3
Stom	3
Stk32c	3
Stbd1	3
Stau2	3
Stard5	3
Stard3nl	3
St8sia2	3
St7	3
St6gal2	3
St3gal6	3
Sstr1	3
Sssca1	3
Srsf12	3
Srrm3	3
Srgn	3
Srd5a3	3
Spty2d1	3
Spns1	3
Spint3	3
Spink7	3
Spink4	3
Spink2	3
Spic	3
Spdef	3
Spats2l	3
Spata6	3
Spata21	3
Spast	3
Spaca7	3
Sp9	3
Sp5	3
Sox5	3
Sox3	3
Sowahc	3
Snx33	3
Snx22	3
Snx12	3
Snx1	3
Sntg2	3
Sntb1	3
Snrpd2	3
Snrnp70	3
Snrnp48	3
Snapc3	3
Snapc2	3
Sms	3
Smr3a	3
Smpdl3b	3
Smim22	3
Smg8	3
Smcr8	3
Smc6	3
Smc2	3
Smarcc1	3
Smarca4	3
Smad3	3
Slx4	3
Slpi	3
Slfn4	3
Slco3a1	3
Slc9a7	3
Slc9a3	3
Slc8a3	3
Slc8a1	3
Slc7a11	3
Slc6a9	3
Slc6a8	3
Slc6a14	3
Slc6a11	3
Slc5a12	3
Slc5a1	3
Slc51a	3
Slc4a10	3
Slc45a2	3
Slc44a4	3
Slc3a1	3
Slc39a9	3
Slc39a5	3
Slc39a4	3
Slc39a10	3
Slc38a5	3
Slc37a3	3
Slc35f4	3
Slc35e2	3
Slc35e1	3
Slc35c1	3
Slc35b1	3
Slc31a2	3
Slc30a7	3
Slc2a9	3
Slc27a4	3
Slc26a6	3
Slc26a2	3
Slc25a5	3
Slc25a35	3
Slc25a29	3
Slc25a24	3
Slc25a23	3
Slc25a11	3
Slc24a3	3
Slc22a7	3
Slc22a6	3
Slc22a4	3
Slc22a14	3
Slc1a4	3
Slc1a3	3
Slc1a2	3
Slc19a2	3
Slc17a6	3
Slc16a8	3
Slc15a2	3
Slc12a9	3
Slbp	3
Slamf1	3
Sla2	3
Skint8	3
Six6	3
Six1	3
Sis	3
Sike1	3
Sidt1	3
Shroom2	3
Shroom1	3
She	3
Shb	3
Shank2	3
Sh3tc2	3
Sh3kbp1	3
Sh3glb2	3
Sh3gl3	3
Sh3d21	3
Sh3bp5	3
Sh3bgrl3	3
Sh2d4b	3
Sgpl1	3
Sgms1	3
Sgk1	3
Sgcz	3
Sftpc	3
Sfrp4	3
Sf3b3	3
Sf3a2	3
Sez6	3
Set	3
Sertad2	3
Sertad1	3
Serpind1	3
Serpinb8	3
Serpinb6e	3
Serpinb6d	3
Serpinb2	3
Serpina3n	3
Serpina3m	3
Serpina3j	3
Serpina1d	3
Serpina12	3
Serhl	3
Sept11	3
Senp8	3
Senp5	3
Senp1	3
Sema4d	3
Sema3d	3
Sema3a	3
Selo	3
Sec24c	3
Sec23a	3
Sdsl	3
Sdk1	3
Sdhb	3
Sdf4	3
Sdc3	3
Scgb3a1	3
Scgb1b27	3
Scgb1a1	3
Scamp3	3
Scaf8	3
Sbsn	3
Sbno1	3
Sbf2	3
Sat1	3
Sash1	3
Sart1	3
Sarm1	3
Sapcd2	3
Samt2	3
Samd7	3
Samd3	3
Samd14	3
Sae1	3
Saal1	3
Saa1	3
S100a9	3
Rybp	3
Rwdd3	3
Runx1	3
Rtn4rl2	3
Rtn4ip1	3
Rtf1	3
Rspo3	3
Rsl1d1	3
Rrm2b	3
Rrbp1	3
Rras2	3
Rras	3
Rragd	3
Rraga	3
Rpusd4	3
Rptor	3
Rps6ka3	3
Rps6ka1	3
Rps3	3
Rps29	3
Rps25	3
Rps15a	3
Rps15	3
Rps13	3
Rps10	3
Rprd1b	3
Rplp1	3
Rpl4	3
Rpl36	3
Rpl29	3
Rpl27	3
Rpl23	3
Rpl18a	3
Rpl10a	3
Rpia	3
Rpgrip1	3
Rpa3	3
Rorb	3
Ropn1l	3
Romo1	3
Rnpc3	3
Rnmt	3
Rnf32	3
Rnf130	3
Rnf125	3
Rnase9	3
Rnase10	3
Rimkla	3
Rimbp3	3
Ric8b	3
Rhox3a	3
Rhox10	3
Rhot2	3
Rhoj	3
Rhog	3
Rhbdd1	3
Rgs8	3
Rgs18	3
Rgs16	3
Rgs11	3
Rgma	3
Rgl2	3
Rfx8	3
Rft1	3
Rfpl4b	3
Rex2	3
Retsat	3
Retnlg	3
Ret	3
Rem2	3
Reg3b	3
Recql5	3
Reck	3
Rcor2	3
Rcan2	3
Rbpjl	3
Rbms2	3
Rbm5	3
Rbm20	3
Rbbp6	3
Rassf4	3
Rasl2-9	3
Rasl12	3
Rasgrp3	3
Rasgef1b	3
Rasd2	3
Rapgefl1	3
Rapgef6	3
Ranbp9	3
Ranbp10	3
Ralgapb	3
Rala	3
Rai2	3
Rai1	3
Rad52	3
Rad23b	3
Rabgap1l	3
Rabac1	3
Rab7	3
Rab6b	3
Rab6a	3
Rab4b	3
Rab44	3
Rab39b	3
Rab33b	3
Qrsl1	3
Pxn	3
Pxdc1	3
Pvrl3	3
Pvrl1	3
Purb	3
Ptrhd1	3
Ptprq	3
Ptprh	3
Ptpre	3
Ptpn21	3
Ptpn1	3
Ptplb	3
Ptplad2	3
Pth1r	3
Ptgs2	3
Ptgr2	3
Pter	3
Ptcra	3
Ptbp2	3
Ptar1	3
Pspn	3
Psmg1	3
Psmc5	3
Psmb11	3
Psg23	3
Psg21	3
Psap	3
Prss50	3
Prss48	3
Prss41	3
Prss40	3
Prss32	3
Prr3	3
Prr14l	3
Prpf40a	3
Prpf31	3
Pros1	3
Prodh2	3
Procr	3
Prob1	3
Prmt8	3
Prmt2	3
Prlhr	3
Prl3d2	3
Prl3c1	3
Prkcsh	3
Prkch	3
Prkcdbp	3
Prkab1	3
Prkaa2	3
Prkaa1	3
Prim2	3
Prickle2	3
Prh1	3
Prepl	3
Prelid2	3
Prdx6b	3
Prdm4	3
Prdm16	3
Pramel7	3
Pramel1	3
Ppt2	3
Ppp6r2	3
Ppp2r3a	3
Ppp2r2b	3
Ppp2cb	3
Ppp1r42	3
Ppp1r3c	3
Ppp1r32	3
Ppp1cc	3
Ppil4	3
Ppic	3
Ppef1	3
Ppbp	3
Ppapdc1b	3
Ppapdc1a	3
Ppap2a	3
Pou2af1	3
Pot1b	3
Por	3
Pon1	3
Pomk	3
Pom121l12	3
Polr3k	3
Polr1b	3
Polr1a	3
Poll	3
Pola1	3
Pofut2	3
Pnliprp2	3
Pmfbp1	3
Pmel	3
Plxnd1	3
Plscr5	3
Plrg1	3
Plod2	3
Plk4	3
Plekhm2	3
Plekhh3	3
Plekha7	3
Plekha1	3
Plcxd3	3
Plcd4	3
Plcd1	3
Plcb3	3
Plcb1	3
Plb1	3
Plagl2	3
Pla2g4f	3
Pla2g2c	3
Pla2g10	3
Pknox1	3
Pkn1	3
Pkib	3
Pisd	3
Pir	3
Pip5k1a	3
Pin4	3
Pilra	3
Pik3r3	3
Pigo	3
Piezo1	3
Pibf1	3
Pi4k2b	3
Pi4k2a	3
Phlpp1	3
Phkg2	3
Phf10	3
Pgf	3
Pfn4	3
Pfkfb2	3
Pfdn4	3
Pfdn1	3
Pex26	3
Pex14	3
Pes1	3
Pebp1	3
Pdzrn4	3
Pdzd8	3
Pdzd11	3
Pdyn	3
Pdk3	3
Pdia6	3
Pdia2	3
Pdgfra	3
Pde9a	3
Pde8b	3
Pde7b	3
Pde5a	3
Pde4d	3
Pde1a	3
Pde10a	3
Pdcd2	3
Pdcd11	3
Pdc	3
Pcsk6	3
Pcsk1n	3
Pcp4	3
Pcp2	3
Pck2	3
Pcf11	3
Pcdhb14	3
Pcdh7	3
Pcdh19	3
Pcdh11x	3
Pccb	3
Pcbp3	3
Pcbp1	3
Pbk	3
Paxbp1	3
Pax8	3
Patl1	3
Pate2	3
Parva	3
Parp16	3
Parp12	3
Papss2	3
Pappa	3
Papolg	3
Panx3	3
Pak3	3
Pak1	3
Pah	3
Pag1	3
Pacrgl	3
Pabpc4	3
P2ry14	3
P2rx6	3
P2rx5	3
Oxct1	3
Otx1	3
Otogl	3
Ostm1	3
Osm	3
Osgepl1	3
Osbpl9	3
Oprl1	3
Opn3	3
Opalin	3
Oog4	3
Omd	3
Olig1	3
Olfr996	3
Olfr987	3
Olfr984	3
Olfr976	3
Olfr965	3
Olfr961	3
Olfr958	3
Olfr957	3
Olfr95	3
Olfr924	3
Olfr923	3
Olfr916	3
Olfr905	3
Olfr884	3
Olfr883	3
Olfr878	3
Olfr836	3
Olfr830	3
Olfr826	3
Olfr821	3
Olfr805	3
Olfr804	3
Olfr746	3
Olfr745	3
Olfr736	3
Olfr710	3
Olfr703	3
Olfr698	3
Olfr693	3
Olfr692	3
Olfr689	3
Olfr675	3
Olfr617	3
Olfr575	3
Olfr57	3
Olfr557	3
Olfr547	3
Olfr531	3
Olfr516	3
Olfr485	3
Olfr421-ps1	3
Olfr399	3
Olfr370	3
Olfr352	3
Olfr345	3
Olfr312	3
Olfr305	3
Olfr301	3
Olfr297	3
Olfr267	3
Olfr266	3
Olfr251	3
Olfr243	3
Olfr222	3
Olfr220	3
Olfr211	3
Olfr205	3
Olfr195	3
Olfr178	3
Olfr175-ps1	3
Olfr172	3
Olfr17	3
Olfr156	3
Olfr1535	3
Olfr1513	3
Olfr1510	3
Olfr1509	3
Olfr1508	3
Olfr1504	3
Olfr150	3
Olfr1499	3
Olfr1480	3
Olfr1474	3
Olfr1472	3
Olfr147	3
Olfr1459	3
Olfr1443	3
Olfr1441	3
Olfr1412	3
Olfr1393	3
Olfr1392	3
Olfr1359	3
Olfr1355	3
Olfr1337	3
Olfr1320	3
Olfr1306	3
Olfr1298	3
Olfr1282	3
Olfr1279	3
Olfr1269	3
Olfr1265	3
Olfr1250	3
Olfr1238	3
Olfr1217	3
Olfr1213	3
Olfr1209	3
Olfr1183	3
Olfr1180	3
Olfr1170	3
Olfr1168	3
Olfr1134	3
Olfr113	3
Olfr1124	3
Olfr1115	3
Olfr1086	3
Olfr108	3
Olfr1054	3
Olfr1051	3
Olfr1030	3
Olfr1023	3
Olfr1009	3
Olfml3	3
Oit3	3
Ofcc1	3
Odf1	3
Oasl1	3
Oard1	3
Nyap1	3
Nwd1	3
Nupl2	3
Nup50	3
Nup214	3
Nufip1	3
Nudt7	3
Nudt14	3
Nts	3
Ntng2	3
Nsun6	3
Nsun3	3
Nsmce1	3
Nsl1	3
Nrxn3	3
Nrbp1	3
Nrbf2	3
Nras	3
Nr5a2	3
Nr2c2ap	3
Nr2c1	3
Nr1h4	3
Nqo2	3
Npy4r	3
Npy	3
Npw	3
Nprl3	3
Nprl2	3
Npr1	3
Nppb	3
Npnt	3
Npff	3
Npepl1	3
Npc1l1	3
Npb	3
Npas4	3
Nox1	3
Noto	3
Nosip	3
Nos2	3
Nop2	3
Nol4	3
Nmrk1	3
Nme6	3
Nmd3	3
Nlrp4b	3
Nlrp1a	3
Nlgn2	3
Nkx6-2	3
Nkx2-6	3
Nkapl	3
Nim1	3
Nhsl1	3
Nhlrc3	3
Nhlrc2	3
Ngdn	3
Nfxl1	3
Neurl4	3
Neu3	3
Nes	3
Nenf	3
Ndufv2	3
Ndufv1	3
Ndufb7	3
Ndufaf5	3
Ndufaf4	3
Ndufa1	3
Ncoa3	3
Nckap1l	3
Ncbp1	3
Ncapg2	3
Ncapd2	3
Ncam2	3
Nbea	3
Napsa	3
Nap1l3	3
Naglu	3
Naalad2	3
Naa35	3
Naa30	3
Naa20	3
Myoc	3
Myo1b	3
Myo1a	3
Myl9	3
Myl6	3
Myh3	3
Myh13	3
Mybl2	3
Mxi1	3
Mx1	3
Mvb12b	3
Muc5ac	3
Muc19	3
Mtl5	3
Mterfd2	3
Mterf1b	3
Msh2	3
Mrvi1	3
Mrto4	3
Mrps30	3
Mrps12	3
Mrpl51	3
Mrpl47	3
Mrpl36	3
Mrpl32	3
Mrpl28	3
Mrpl27	3
Mrpl19	3
Mrpl13	3
Mrm1	3
Mrgprb8	3
Mr1	3
Morf4l2	3
Mocos	3
Mob3c	3
Mob2	3
Mndal	3
Mnda	3
mmu-mir-669j	3
mmu-mir-6390	3
mmu-mir-5119	3
Mmp8	3
Mlx	3
Mllt11	3
Mlkl	3
Mlf1	3
Mlc1	3
Mkrn1	3
Mis18a	3
Mipep	3
Mios	3
Minpp1	3
Mina	3
Mif	3
Mier1	3
Mgat5b	3
Mgat5	3
Mgat4c	3
Mfn2	3
Mfi2	3
Mfap3	3
Mfap1a	3
Mettl9	3
Mettl10	3
Metap1d	3
Meox2	3
Memo1	3
Megf9	3
Med31	3
Med30	3
Med28	3
Med14	3
Med12l	3
Meaf6	3
Me3	3
Mdh1	3
Mcur1	3
Mcpt1	3
Mcph1	3
Mcm4	3
Mchr1	3
Mccc2	3
Mc2r	3
Mbp	3
Mblac2	3
Mark1	3
Marcksl1	3
Mapkap1	3
Mapk8ip2	3
Mapk4	3
Mapk15	3
Mapk1	3
Map4k4	3
Map4k3	3
Manf	3
Maneal	3
Man2b2	3
Man1a2	3
Man1a	3
Mageb1	3
M1ap	3
Lysmd2	3
Lyrm7	3
Lypd8	3
Lynx1	3
Lyg1	3
Ly6g6c	3
Ly6d	3
Ly6c1	3
Luc7l2	3
Ltbp3	3
Lsm8	3
Lrrn4	3
Lrrn3	3
Lrrc63	3
Lrrc48	3
Lrrc43	3
Lrrc4	3
Lrrc29	3
Lrrc26	3
Lrrc15	3
Lrrc14b	3
Lrit3	3
Lrdd	3
Lpin2	3
Lpcat4	3
Lpcat1	3
Lonp2	3
Loh12cr1	3
Lnpep	3
Lmod2	3
Lmo2	3
Lman1l	3
Llgl1	3
Lipo1	3
Lingo2	3
Limk2	3
Lhfpl4	3
Lhfpl1	3
Lgsn	3
Lgr4	3
Lgals3	3
Lepr	3
Leo1	3
Leng8	3
Ldlr	3
Ldb2	3
Lct	3
Lcmt1	3
Lck	3
Larp4b	3
Large	3
Laptm4b	3
Lamp5	3
Lalba	3
Lage3	3
Lad1	3
Lactb2	3
L3mbtl1	3
L3hypdh	3
Ksr1	3
Krtdap	3
Krtcap3	3
Krtcap2	3
Krtap9-5	3
Krtap4-6	3
Krtap19-9b	3
Krt72	3
Krt71	3
Krt6a	3
Krt4	3
Krt39	3
Krt31	3
Krt26	3
Krt18	3
Krcc1	3
Kptn	3
Kpna7	3
Kmt2e	3
Klra15	3
Klk1b8	3
Klk1b24	3
Klhl41	3
Klhl35	3
Klhl14	3
Klhdc2	3
Klhdc1	3
Klf6	3
Klf3	3
Klf14	3
Kit	3
Kiss1	3
Kirrel	3
Kif2b	3
Kif1a	3
Khdrbs1	3
Khdc3	3
Kdm2b	3
Kdm1b	3
Kctd8	3
Kctd5	3
Kctd16	3
Kctd12	3
Kcnn1	3
Kcnmb4	3
Kcnmb2	3
Kcnk5	3
Kcnk13	3
Kcnk1	3
Kcnj4	3
Kcnj13	3
Kcnj12	3
Kcnj11	3
Kcnh5	3
Kbtbd8	3
Kars	3
Kalrn	3
Jund	3
Jsrp1	3
Jmjd8	3
Jakmip2	3
Ivns1abp	3
Itm2a	3
Itln1	3
Itgb5	3
Itgb4	3
Itgam	3
Itga3	3
Itga1	3
Isoc1	3
Isl1	3
Irgq	3
Ipp	3
Ipo8	3
Ipmk	3
Ip6k1	3
Ints1	3
Inppl1	3
Ilvbl	3
Ildr2	3
Il23r	3
Il22	3
Il1r1	3
Il1a	3
Il18	3
Il17f	3
Il13ra2	3
Il13	3
Ikzf2	3
Ikbkg	3
Ikbkap	3
Igsf21	3
Igflr1	3
Igfbp5	3
Igf2bp3	3
Igf1	3
Igbp1	3
Ifnl3	3
Ifnk	3
Ifna12	3
Ifna11	3
Ifitm6	3
Ifit2	3
Ifi44l	3
Ifi204	3
Ier3	3
Ido1	3
Icam2	3
Ibsp	3
Iapp	3
I830012O16Rik	3
Hyls1	3
Hus1b	3
Htr3b	3
Htr2b	3
Htr1d	3
Htatip2	3
Hspb8	3
Hspa5	3
Hsf1	3
Hsd3b6	3
Hs3st3a1	3
Hrsp12	3
Hrasls5	3
Hpse2	3
Hprt	3
Hoxb3	3
Hoxa7	3
Hoxa5	3
Hoxa3	3
Hnrnph1	3
Hnrnpa2b1	3
Hmx1	3
Hmgxb3	3
Hmgcs2	3
Hmga1-rs1	3
Hmbs	3
Hivep3	3
Hist1h3g	3
Hist1h2ab	3
Hgfac	3
Hfm1	3
Hey2	3
Hes7	3
Hes5	3
Hes2	3
Heg1	3
Heca	3
Hdgfl1	3
Hddc3	3
Hdac8	3
Hdac11	3
Hck	3
Hcfc2	3
Hbegf	3
Hax1	3
Havcr2	3
Harbi1	3
Hapln2	3
Hao1	3
Hamp2	3
Hadh	3
Hace1	3
H60c	3
H3f3a	3
H2afb1	3
H2-T24	3
H2-Q2	3
H2-M10.2	3
H2-K1	3
H2-DMb1	3
H2-DMa	3
H2-D1	3
Gzma	3
Guk1	3
Gtse1	3
Gtpbp1	3
Gstm7	3
Gspt2	3
Gsdma2	3
Gsc2	3
Grrp1	3
Grm3	3
Grm1	3
Grk1	3
Grin3b	3
Grik2	3
Grid2	3
Greb1l	3
Grb14	3
Grap2	3
Gps2	3
Gpr81	3
Gpr64	3
Gpr62	3
Gpr44	3
Gpr39	3
Gpr34	3
Gpr183	3
Gpr176	3
Gpr149	3
Gpr146	3
Gpr142	3
Gpr141	3
Gpr133	3
Gpr128	3
Gpr126	3
Gpr12	3
Gpr115	3
Gpd2	3
Gpd1	3
Gpatch8	3
Gpatch1	3
Got1l1	3
Gorab	3
Gnptab	3
Gnpnat1	3
Gnl2	3
Gnl1	3
Gng5	3
Gnb1l	3
Gnaz	3
Gna12	3
Gml	3
Gmip	3
Gmeb2	3
Gm9992	3
Gm8787	3
Gm867	3
Gm8369	3
Gm7534	3
Gm715	3
Gm7030	3
Gm6377	3
Gm6289	3
Gm6086	3
Gm6034	3
Gm597	3
Gm5938	3
Gm5916	3
Gm5820	3
Gm5538	3
Gm5416	3
Gm5346	3
Gm5294	3
Gm5150	3
Gm5141	3
Gm5136	3
Gm5072	3
Gm4567	3
Gm4070	3
Gm216	3
Gm19402	3
Gm14920	3
Gm14496	3
Gm13128	3
Gm13083	3
Gm11570	3
Gm11563	3
Gm11554	3
Gm11127	3
Glyatl3	3
Gltscr1l	3
Glis2	3
Glipr1l2	3
Gldc	3
Glb1l2	3
Glb1l	3
Gjd3	3
Gjc2	3
Gja8	3
Gja4	3
Gipr	3
Ghrhr	3
Ggcx	3
Gfy	3
Gcnt1	3
Gclc	3
Gca	3
Gbgt1	3
Gatsl2	3
Gatm	3
Gatad1	3
Gas7	3
Gas2l2	3
Gart	3
Gareml	3
Galnt5	3
Galnt18	3
Galnt10	3
Gabrr1	3
Gabrq	3
Gabrg1	3
Gabrb1	3
Gabra5	3
Gabbr1	3
Gab3	3
Fzd7	3
Fyttd1	3
Fxyd2	3
Fxn	3
Fstl5	3
Fstl4	3
Fstl1	3
Fscn2	3
Fscb	3
Fsbp	3
Frmd7	3
Fra10ac1	3
Foxo3	3
Foxl2	3
Fnta	3
Fmr1nb	3
Fmo2	3
Flywch2	3
Fkbp10	3
Fitm2	3
Fitm1	3
Fis1	3
Fibcd1	3
Fgfr1	3
Fgfbp1	3
Fgf23	3
Fgd6	3
Fgd1	3
Fgb	3
Ffar4	3
Fert2	3
Ferd3l	3
Fem1a	3
Fdx1	3
Fcgr4	3
Fcer1a	3
Fbxw21	3
Fbxw2	3
Fbxw15	3
Fbxw13	3
Fbxo9	3
Fbxo38	3
Fbxo11	3
Fbxl4	3
Fbxl19	3
Fbxl17	3
Fbln5	3
Fastkd5	3
Fank1	3
Fancd2	3
Fam89b	3
Fam86	3
Fam83b	3
Fam81a	3
Fam78b	3
Fam76b	3
Fam73a	3
Fam71f1	3
Fam49b	3
Fam47c	3
Fam26f	3
Fam227a	3
Fam212b	3
Fam210a	3
Fam21	3
Fam19a1	3
Fam199x	3
Fam196a	3
Fam186b	3
Fam174a	3
Fam163a	3
Fam154b	3
Fam134c	3
Fam131c	3
Fam122c	3
Fam122b	3
Fam118b	3
Fam103a1	3
Fads1	3
Fabp9	3
Fabp12	3
F9	3
F8a	3
F11r	3
Ezh2	3
Eya4	3
Exoc3l4	3
Exoc2	3
Exo5	3
Etnk1	3
Espl1	3
Esp23	3
Erp27	3
Eri2	3
Ergic1	3
Eprs	3
Epn3	3
Epn2	3
Ephx1	3
Epha6	3
Epg5	3
Epdr1	3
[truncated: 15,147 more rows]

[truncated: 1 more sheets: S5980.vs.Cell]
