# Supplementary material for: Mcam inhibits macrophage-mediated development of mammary gland through non-canonical Wnt signaling
Source: Nat Commun. 2024 Jan 2;15:36. doi: 10.1038/s41467-023-44338-0 (PMC10761817; doi:10.1038/s41467-023-44338-0)
Supplement: Supplementary file 5 — Supplementary Data 2 [file 41467_2023_44338_MOESM5_ESM.xlsx]

## Sheet: chart_1DAB18FA83571667892058521
Supplementary Table 2: GO categories for DEGs
Category	Term	Count	%	PValue	Genes	List Total	Pop Hits	Pop Total	Fold Enrichment	Bonferroni	Benjamini	FDR
GOTERM_BP_DIRECT	GO:0051607~defense response to virus	18	3.87931	1.88844e-07	ZBP1, RTP4, IFI206, MX1, PRF1, OAS1A, IFIT1BL1, IFIT1BL2, OAS1G, TREML4, OAS2, CD8A, OAS3, DHX58, IRF7, ITGAX, OASL1, OASL2	313	237	20136	4.886	0.000317396	0.000317258	0.000314614
GOTERM_BP_DIRECT	GO:0060700~regulation of ribonuclease activity	6	1.2931	6.26639e-07	OAS2, OAS3, OAS1A, OASL1, OAS1G, OASL2	313	12	20136	32.1661	0.00105283	0.000526376	0.00052199
GOTERM_BP_DIRECT	GO:0045071~negative regulation of viral genome replication	8	1.72414	1.13101e-05	IFI206, OAS2, CCL5, OAS3, OAS1A, OASL1, OAS1G, OASL2	313	50	20136	10.2932	0.0188328	0.00633365	0.00628087
GOTERM_BP_DIRECT	GO:0006955~immune response	22	4.74138	3.2301e-05	IL10, IGKV4-62, IL1RN, XCR1, TRAV6D-3, H2-M2, TRAV12-1, LST1, OLFM4, CXCL15, IL2, IL4, CCL7, CCL5, CCL4, CCL2, SERPINB9B, CCL1, IGKV14-100, CCL19, TRAV6-2, H2-Q10	313	494	20136	2.865	0.0528509	0.0135664	0.0134534
GOTERM_BP_DIRECT	GO:0035458~cellular response to interferon-beta	8	1.72414	4.27096e-05	IFI208, IFI206, IFI213, IFI214, IRGC1, OAS1A, GM12185, OAS1G	313	61	20136	8.43702	0.0692796	0.0143504	0.0142308
GOTERM_BP_DIRECT	GO:0070098~chemokine-mediated signaling pathway	7	1.50862	0.000105284	CCL7, CCL5, CCL4, CCL2, CCL1, CCL19, CXCL15	313	49	20136	9.19032	0.162214	0.025337	0.0251259
GOTERM_BP_DIRECT	GO:0048247~lymphocyte chemotaxis	6	1.2931	0.000105571	CCL7, CCL5, CCL4, CCL2, CCL1, CCL19	313	31	20136	12.4514	0.162617	0.025337	0.0251259
GOTERM_BP_DIRECT	GO:0045933~positive regulation of muscle contraction	4	0.862069	0.00012314	ENO1B, CACNA1S, CACNG1, ENO1	313	7	20136	36.7613	0.18699	0.0258594	0.0256439
KEGG_PATHWAY	mmu04061:Viral protein interaction with cytokine and cytokine receptor	9	1.93966	0.000211721	IL10, XCR1, CCL7, CCL5, CCL4, CCL2, CCL1, CCL19, IL2	155	95	8998	5.49963	0.0489447	0.0503895	0.0493309
GOTERM_BP_DIRECT	GO:0002548~monocyte chemotaxis	6	1.2931	0.000251017	CCL7, CCL5, CCL4, CCL2, CCL1, CCL19	313	37	20136	10.4323	0.344275	0.0430935	0.0427344
GOTERM_BP_DIRECT	GO:0048245~eosinophil chemotaxis	5	1.07759	0.00027477	CCL7, CCL5, CCL4, CCL2, CCL1	313	21	20136	15.3172	0.369947	0.0430935	0.0427344
GOTERM_BP_DIRECT	GO:0071347~cellular response to interleukin-1	8	1.72414	0.00028216	PTGIS, CCL7, CCL5, CCL4, CCL2, CCL1, NR1D1, CCL19	313	82	20136	6.27632	0.377728	0.0430935	0.0427344
GOTERM_BP_DIRECT	GO:0043588~skin development	7	1.50862	0.000326862	COL1A1, RYR1, NGFR, COL3A1, WNT10A, BCL11B, GNASAS1	313	60	20136	7.50543	0.422787	0.0457606	0.0453793
KEGG_PATHWAY	mmu04060:Cytokine-cytokine receptor interaction	15	3.23276	0.000467447	IL10, NGFR, IL1RN, XCR1, MSTN, CXCL15, IL2, IL4, CCL7, CCL5, CCL4, CCL2, CCL1, CCL19, TNFRSF4	155	292	8998	2.9821	0.104892	0.0549822	0.0538271
KEGG_PATHWAY	mmu05330:Allograft rejection	7	1.50862	0.000693053	IL10, IL4, H2-M2, PRF1, H2-OA, IL2, H2-Q10	155	63	8998	6.45018	0.151521	0.0549822	0.0538271
GOTERM_BP_DIRECT	GO:0009615~response to virus	8	1.72414	0.000883828	OAS2, OAS3, MX1, DHX58, OAS1A, OASL1, OAS1G, OASL2	313	99	20136	5.19857	0.773808	0.11325	0.112306
GOTERM_BP_DIRECT	GO:0032728~positive regulation of interferon-beta production	6	1.2931	0.000943749	OAS2, OAS3, DHX58, IRF7, OAS1A, OAS1G	313	49	20136	7.87742	0.795501	0.11325	0.112306
GOTERM_BP_DIRECT	GO:0007155~cell adhesion	21	4.52586	0.00118168	KLRA4, CD96, ACHE, COL15A1, KLRA6, GP1BB, LAMC3, NCAN, MYBPH, IZUMO1R, THY1, OLFM4, THBS4, ATP4B, ITGAD, ADAM5, CLDN13, ITGAX, CCN4, COL6A3, IGFALS	313	601	20136	2.24788	0.862973	0.132348	0.131245
GOTERM_BP_DIRECT	GO:0030593~neutrophil chemotaxis	7	1.50862	0.0016161	CCL7, CCL5, CCL4, CCL2, CCL1, CCL19, CXCL15	313	81	20136	5.55958	0.93405	0.169691	0.168277
GOTERM_BP_DIRECT	GO:0034765~regulation of ion transmembrane transport	9	1.93966	0.00193489	KCNH2, KCNH3, KCNG4, KCNK12, KCNQ3, CACNA2D4, CACNA1S, CACNG1, HCN2	313	145	20136	3.99304	0.961446	0.179249	0.177755
GOTERM_BP_DIRECT	GO:0071356~cellular response to tumor necrosis factor	9	1.93966	0.00202016	SMPD3, COL1A1, CCL7, CCL5, CCL4, CCL2, CCL1, NR1D1, CCL19	313	146	20136	3.96569	0.966604	0.179249	0.177755
GOTERM_BP_DIRECT	GO:0035025~positive regulation of Rho protein signal transduction	5	1.07759	0.00202722	RTN4R, NGFR, COL3A1, SYNPO2L, F2RL2	313	35	20136	9.19032	0.966999	0.179249	0.177755
KEGG_PATHWAY	mmu05320:Autoimmune thyroid disease	7	1.50862	0.00226649	IL10, IL4, H2-M2, PRF1, H2-OA, IL2, H2-Q10	155	79	8998	5.14381	0.415949	0.134856	0.132023
GOTERM_BP_DIRECT	GO:0070106~interleukin-27-mediated signaling pathway	3	0.646552	0.00232041	OAS2, OASL1, OASL2	313	5	20136	38.5994	0.979862	0.194914	0.19329
GOTERM_BP_DIRECT	GO:2000503~positive regulation of natural killer cell chemotaxis	3	0.646552	0.00344502	CCL7, CCL5, CCL4	313	6	20136	32.1661	0.996976	0.271313	0.269052
GOTERM_BP_DIRECT	GO:0055085~transmembrane transport	16	3.44828	0.00355291	SLC25A1, RYR1, KCNH2, KCNH3, KCNG4, SLC2A5, ABCB11, SLC2A6, SLC5A5, DISP2, TRPM1, KCNQ3, CACNA1S, SLC15A5, HCN2, SLC16A5	313	437	20136	2.35541	0.997479	0.271313	0.269052
GOTERM_BP_DIRECT	GO:0002218~activation of innate immune response	5	1.07759	0.00471367	IFI208, ZBP1, IFI206, IFI213, IFI214	313	44	20136	7.31049	0.999645	0.334164	0.33138
GOTERM_BP_DIRECT	GO:0050672~negative regulation of lymphocyte proliferation	3	0.646552	0.00477377	GAL, LST1, IL2	313	7	20136	27.571	0.999679	0.334164	0.33138
GOTERM_BP_DIRECT	GO:0006935~chemotaxis	8	1.72414	0.00534647	XCR1, CCL7, CCL5, CCL4, CCL2, CCL1, CCL19, CXCL15	313	136	20136	3.78425	0.999878	0.359283	0.356289
KEGG_PATHWAY	mmu04640:Hematopoietic cell lineage	7	1.50862	0.00538696	IL4, CD59B, GP1BB, CD8A, CD8B1, FCER2A, H2-OA	155	94	8998	4.32299	0.722007	0.256419	0.251032
GOTERM_BP_DIRECT	GO:0006633~fatty acid biosynthetic process	6	1.2931	0.00582786	ACLY, PTGIS, FASN, ELOVL6, ACACA, PRKAG3	313	74	20136	5.21613	0.999946	0.364572	0.361534
GOTERM_BP_DIRECT	GO:0006164~purine nucleotide biosynthetic process	4	0.862069	0.0058592	OAS2, OAS3, OAS1A, OASL2	313	24	20136	10.722	0.999949	0.364572	0.361534
KEGG_PATHWAY	mmu05160:Hepatitis C	9	1.93966	0.00732577	OAS2, OAS3, CLDN13, MX1, IRF7, OAS1A, IFIT1BL1, IFIT1BL2, OAS1G	155	165	8998	3.16645	0.824935	0.275698	0.269906
GOTERM_BP_DIRECT	GO:0095500~acetylcholine receptor signaling pathway	4	0.862069	0.00735715	LY6C2, ACHE, LY6I, LY6H	313	26	20136	9.89727	0.999996	0.441429	0.437751
GOTERM_BP_DIRECT	GO:0060337~type I interferon signaling pathway	4	0.862069	0.00818319	OAS2, IRF7, OAS1A, OAS1G	313	27	20136	9.53071	0.999999	0.465399	0.46152
GOTERM_BP_DIRECT	GO:0006954~inflammatory response	14	3.01724	0.00831069	CD96, IL1RN, KNG2, CXCL15, GAL, CCL7, CCL5, FASN, CCL4, CCL2, CCL1, CSPG4, CCL19, TNFRSF4	313	391	20136	2.30346	0.999999	0.465399	0.46152
KEGG_PATHWAY	mmu04922:Glucagon signaling pathway	7	1.50862	0.00873805	GYS2, CREB3L3, PGAM2, PYGL, ACACA, FBP2, PRKAG3	155	104	8998	3.90732	0.875072	0.275698	0.269906
KEGG_PATHWAY	mmu05164:Influenza A	9	1.93966	0.00962618	OAS2, CCL5, OAS3, MX1, IRF7, CCL2, OAS1A, H2-OA, OAS1G	155	173	8998	3.02003	0.898982	0.275698	0.269906
GOTERM_BP_DIRECT	GO:0071805~potassium ion transmembrane transport	7	1.50862	0.00982834	KCNH2, KCNH3, KCNG4, KCNK12, KCNQ3, LRRC55, HCN2	313	117	20136	3.84894	1	0.490169	0.486084
GOTERM_BP_DIRECT	GO:0006084~acetyl-CoA metabolic process	3	0.646552	0.00992008	ACLY, FASN, ACACA	313	10	20136	19.2997	1	0.490169	0.486084
GOTERM_BP_DIRECT	GO:2000342~negative regulation of chemokine (C-X-C motif) ligand 2 production	3	0.646552	0.00992008	OAS3, OAS1A, OAS1G	313	10	20136	19.2997	1	0.490169	0.486084
GOTERM_BP_DIRECT	GO:0071659~negative regulation of IP-10 production	3	0.646552	0.00992008	OAS3, OAS1A, OAS1G	313	10	20136	19.2997	1	0.490169	0.486084
GOTERM_BP_DIRECT	GO:0032760~positive regulation of tumor necrosis factor production	7	1.50862	0.0102241	OAS2, OAS3, CCL4, CCL2, OAS1A, CCL19, OAS1G	313	118	20136	3.81632	1	0.490755	0.486666
KEGG_PATHWAY	mmu04974:Protein digestion and absorption	7	1.50862	0.0104256	COL1A1, CPA2, COL15A1, COL3A1, XPNPEP2, COL6A3, ATP1A3	155	108	8998	3.7626	0.916577	0.275698	0.269906
GOTERM_BP_DIRECT	GO:0002639~positive regulation of immunoglobulin production	4	0.862069	0.0109781	IL10, IL4, TNFRSF4, IL2	313	30	20136	8.57764	1	0.512312	0.508043
GOTERM_BP_DIRECT	GO:0070374~positive regulation of ERK1 and ERK2 cascade	10	2.15517	0.0113784	NECAB2, CCL7, CCL5, FGF18, CCL4, CCL2, CCL1, CCL19, FGFR4, NTSR2	313	235	20136	2.73754	1	0.516643	0.512337
GOTERM_BP_DIRECT	GO:0071514~genetic imprinting	3	0.646552	0.0120014	DNMT3L, NDN, GNASAS1	313	11	20136	17.5452	1	0.523405	0.519043
GOTERM_BP_DIRECT	GO:0006936~muscle contraction	5	1.07759	0.01245	RYR1, ACTN2, TMOD4, MYH13, CACNA1S	313	58	20136	5.54589	1	0.523405	0.519043
GOTERM_BP_DIRECT	GO:0007218~neuropeptide signaling pathway	6	1.2931	0.012462	OPRD1, GAL, GALR3, NPBWR1, SCG5, NTSR2	313	89	20136	4.33701	1	0.523405	0.519043
KEGG_PATHWAY	mmu05162:Measles	8	1.72414	0.0125713	OAS2, OAS3, CD209F, MX1, IRF7, OAS1A, IL2, OAS1G	155	146	8998	3.18091	0.950128	0.299197	0.292912
GOTERM_BP_DIRECT	GO:0008347~glial cell migration	3	0.646552	0.0166767	NDN, CCL2, CSPG4	313	13	20136	14.8459	1	0.683336	0.677642
GOTERM_BP_DIRECT	GO:0009612~response to mechanical stimulus	5	1.07759	0.0173544	COL1A1, COL3A1, IGFBP2, CCL2, LRP11	313	64	20136	5.02596	1	0.684728	0.679022
KEGG_PATHWAY	mmu01200:Carbon metabolism	7	1.50862	0.0174977	ACSS2, ENO1B, PGAM2, ME1, ENO1, TKT, FBP2	155	121	8998	3.35836	0.984758	0.378588	0.370634
GOTERM_BP_DIRECT	GO:0007623~circadian rhythm	6	1.2931	0.0175258	NGFR, DDC, DBP, PER3, PRF1, NR1D1	313	97	20136	3.97932	1	0.684728	0.679022
GOTERM_BP_DIRECT	GO:0006813~potassium ion transport	7	1.50862	0.0181836	ATP4B, KCNH2, KCNH3, KCNG4, KCNQ3, ATP1A3, HCN2	313	134	20136	3.36064	1	0.694284	0.688499
GOTERM_BP_DIRECT	GO:0042098~T cell proliferation	5	1.07759	0.0192216	IL4, SLFN1, CRIP3, TNFRSF4, IL2	313	66	20136	4.87366	1	0.703379	0.697518
GOTERM_BP_DIRECT	GO:0050798~activated T cell proliferation	3	0.646552	0.0192592	IL4, ITGAD, IL2	313	14	20136	13.7855	1	0.703379	0.697518
KEGG_PATHWAY	mmu04710:Circadian rhythm	4	0.862069	0.0199619	DBP, PER3, NR1D1, PRKAG3	155	34	8998	6.8296	0.991594	0.395911	0.387594
GOTERM_BP_DIRECT	GO:0006941~striated muscle contraction	3	0.646552	0.0219975	JSRP1, PGAM2, CACNA1S	313	15	20136	12.8665	1	0.786295	0.779743
KEGG_PATHWAY	mmu05332:Graft-versus-host disease	5	1.07759	0.0225252	H2-M2, PRF1, H2-OA, IL2, H2-Q10	155	63	8998	4.60727	0.995481	0.412384	0.403721
GOTERM_BP_DIRECT	GO:0006096~glycolytic process	4	0.862069	0.0238618	ENO1B, PGAM2, ENO1, PRKAG3	313	40	20136	6.43323	1	0.835164	0.828204
GOTERM_BP_DIRECT	GO:0006811~ion transport	17	3.66379	0.0250507	RYR1, KCNH2, KCNH3, KCNG4, MLC1, ATP1A3, CACNA2D4, LRRC55, SLC5A5, ATP4B, TRPM1, GABRR2, HEPHL1, KCNQ3, CACNA1S, CACNG1, HCN2	313	599	20136	1.82579	1	0.858881	0.851723
GOTERM_BP_DIRECT	GO:0071346~cellular response to interferon-gamma	6	1.2931	0.0274062	CCL7, CCL5, CCL4, CCL2, CCL1, CCL19	313	109	20136	3.54123	1	0.880251	0.872916
KEGG_PATHWAY	mmu00010:Glycolysis / Gluconeogenesis	5	1.07759	0.027516	ACSS2, ENO1B, PGAM2, ENO1, FBP2	155	67	8998	4.33221	0.998657	0.467772	0.457945
GOTERM_BP_DIRECT	GO:0061621~canonical glycolysis	3	0.646552	0.0279201	ENO1B, PGAM2, ENO1	313	17	20136	11.3528	1	0.880251	0.872916
GOTERM_BP_DIRECT	GO:2001171~positive regulation of ATP biosynthetic process	3	0.646552	0.0279201	IL4, ENO1B, ENO1	313	17	20136	11.3528	1	0.880251	0.872916
GOTERM_BP_DIRECT	GO:0019216~regulation of lipid metabolic process	4	0.862069	0.0288178	C1QTNF2, BCL11B, NR1D1, FGFR4	313	43	20136	5.9844	1	0.880251	0.872916
GOTERM_BP_DIRECT	GO:0051209~release of sequestered calcium ion into cytosol	4	0.862069	0.0288178	RYR1, XCR1, GP1BB, CCL19	313	43	20136	5.9844	1	0.880251	0.872916
GOTERM_BP_DIRECT	GO:0045214~sarcomere organization	4	0.862069	0.0288178	SYNPO2L, ACTN2, TCAP, CASQ1	313	43	20136	5.9844	1	0.880251	0.872916
GOTERM_BP_DIRECT	GO:0042102~positive regulation of T cell proliferation	5	1.07759	0.0303834	IL4, CD59B, CCL5, CCL19, IL2	313	76	20136	4.23239	1	0.885808	0.878426
GOTERM_BP_DIRECT	GO:0043547~positive regulation of GTPase activity	8	1.72414	0.0304818	RTN4R, CCL7, CCL5, CCL4, CCL2, CCL1, THY1, CCL19	313	192	20136	2.68051	1	0.885808	0.878426
GOTERM_BP_DIRECT	GO:1990573~potassium ion import across plasma membrane	4	0.862069	0.0305815	ATP4B, KCNH2, ATP1A3, HCN2	313	44	20136	5.84839	1	0.885808	0.878426
KEGG_PATHWAY	mmu04940:Type I diabetes mellitus	5	1.07759	0.0316595	H2-M2, PRF1, H2-OA, IL2, H2-Q10	155	70	8998	4.14654	0.999512	0.474878	0.464902
KEGG_PATHWAY	mmu04910:Insulin signaling pathway	7	1.50862	0.0319246	GYS2, SOCS1, FASN, PYGL, ACACA, FBP2, PRKAG3	155	139	8998	2.92346	0.999542	0.474878	0.464902
GOTERM_BP_DIRECT	GO:0007601~visual perception	7	1.50862	0.0321709	TRPM1, COL1A1, GABRR2, BFSP2, LAMC3, RGR, LCTL	313	153	20136	2.94331	1	0.916052	0.908418
GOTERM_BP_DIRECT	GO:1901857~positive regulation of cellular respiration	3	0.646552	0.0344026	IL4, OAS1A, OAS1G	313	19	20136	10.1577	1	0.951	0.943075
GOTERM_BP_DIRECT	GO:0042391~regulation of membrane potential	6	1.2931	0.0345304	KCNH2, KCNH3, GABRR2, ACTN2, HCN2, NTSR2	313	116	20136	3.32753	1	0.951	0.943075
KEGG_PATHWAY	mmu04672:Intestinal immune network for IgA production	4	0.862069	0.0368509	IL10, IL4, H2-OA, IL2	155	43	8998	5.40015	0.999863	0.515913	0.505074
GOTERM_BP_DIRECT	GO:0045019~negative regulation of nitric oxide biosynthetic process	3	0.646552	0.0378413	IL10, IL4, PTGIS	313	20	20136	9.64984	1	0.993334	0.985057
GOTERM_BP_DIRECT	GO:0045591~positive regulation of regulatory T cell differentiation	3	0.646552	0.0378413	IL4I1, SOCS1, IL2	313	20	20136	9.64984	1	0.993334	0.985057
GOTERM_BP_DIRECT	GO:0071639~positive regulation of monocyte chemotactic protein-1 production	3	0.646552	0.0378413	OAS3, OAS1A, OAS1G	313	20	20136	9.64984	1	0.993334	0.985057
GOTERM_BP_DIRECT	GO:0001501~skeletal system development	6	1.2931	0.0390709	SMPD3, COL1A1, COL3A1, NCAN, CACNA1S, PTH1R	313	120	20136	3.21661	1	1	0.992257
GOTERM_BP_DIRECT	GO:0005978~glycogen biosynthetic process	3	0.646552	0.0414052	GYS2, NR1D1, PRKAG3	313	21	20136	9.19032	1	1	0.992257
KEGG_PATHWAY	mmu05412:Arrhythmogenic right ventricular cardiomyopathy	5	1.07759	0.0426837	ACTN2, LEF1, CACNA2D4, CACNA1S, CACNG1	155	77	8998	3.76959	0.999968	0.525577	0.514535
KEGG_PATHWAY	mmu04151:PI3K-Akt signaling pathway	12	2.58621	0.0438923	COL1A1, IL4, GYS2, ANGPT4, NGFR, CREB3L3, LAMC3, FGF18, COL6A3, FGFR4, THBS4, IL2	155	359	8998	1.94044	0.999976	0.525577	0.514535
KEGG_PATHWAY	mmu05169:Epstein-Barr virus infection	9	1.93966	0.0446738	OAS2, OAS3, H2-M2, IRF7, OAS1A, FCER2A, H2-OA, H2-Q10, OAS1G	155	231	8998	2.26175	0.99998	0.525577	0.514535
GOTERM_BP_DIRECT	GO:1900100~positive regulation of plasma cell differentiation	2	0.431034	0.0457696	IL10, IL2	313	3	20136	42.8882	1	1	0.992257
GOTERM_BP_DIRECT	GO:0071357~cellular response to type I interferon	2	0.431034	0.0457696	IFIT1BL1, IFIT1BL2	313	3	20136	42.8882	1	1	0.992257
KEGG_PATHWAY	mmu04062:Chemokine signaling pathway	8	1.72414	0.0466353	XCR1, CCL7, CCL5, CCL4, CCL2, CCL1, CCL19, CXCL15	155	192	8998	2.41882	0.999988	0.525577	0.514535
KEGG_PATHWAY	mmu04973:Carbohydrate digestion and absorption	4	0.862069	0.0485828	ATP1A3, SLC2A5, LCT, GM5134	155	48	8998	4.83763	0.999993	0.525577	0.514535
GOTERM_BP_DIRECT	GO:0090026~positive regulation of monocyte chemotaxis	3	0.646552	0.04889	CCL5, CCL2, CCL1	313	23	20136	8.39117	1	1	0.992257
GOTERM_BP_DIRECT	GO:0050776~regulation of immune response	4	0.862069	0.0512254	IL4, PHF11A, CD8B1, HCST	313	54	20136	4.76535	1	1	0.992257
GOTERM_BP_DIRECT	GO:0044419~interspecies interaction between organisms	3	0.646552	0.0528019	CD209F, FCER2A, CLEC4F	313	24	20136	8.04153	1	1	0.992257
GOTERM_BP_DIRECT	GO:0030335~positive regulation of cell migration	9	1.93966	0.0542072	COL1A1, IL4, LRRC15, CCL7, CCL5, CLDN13, LEF1, ITGAX, INSM1	313	264	20136	2.19315	1	1	0.992257
GOTERM_BP_DIRECT	GO:0055088~lipid homeostasis	4	0.862069	0.0559903	APOA4, TLCD2, ABCB11, ACACA	313	56	20136	4.59516	1	1	0.992257
GOTERM_BP_DIRECT	GO:0060339~negative regulation of type I interferon-mediated signaling pathway	3	0.646552	0.056821	OAS3, OAS1A, OAS1G	313	25	20136	7.71987	1	1	0.992257
GOTERM_BP_DIRECT	GO:0010759~positive regulation of macrophage chemotaxis	3	0.646552	0.056821	MSTN, CCL5, CCL2	313	25	20136	7.71987	1	1	0.992257
GOTERM_BP_DIRECT	GO:0001817~regulation of cytokine production	4	0.862069	0.0584491	SOCS1, BTN1A1, BTNL1, CCN4	313	57	20136	4.51455	1	1	0.992257
GOTERM_BP_DIRECT	GO:0030035~microspike assembly	2	0.431034	0.0605573	ACTN2, FSCN1	313	4	20136	32.1661	1	1	0.992257
GOTERM_BP_DIRECT	GO:0010002~cardioblast differentiation	2	0.431034	0.0605573	EOMES, ECE2	313	4	20136	32.1661	1	1	0.992257
KEGG_PATHWAY	mmu04260:Cardiac muscle contraction	5	1.07759	0.0617354	ATP1A3, CACNA2D4, CACNA1S, CACNG1, COX6A2	155	87	8998	3.3363	1	0.559693	0.547934
KEGG_PATHWAY	mmu04512:ECM-receptor interaction	5	1.07759	0.0638518	COL1A1, GP1BB, LAMC3, COL6A3, THBS4	155	88	8998	3.29839	1	0.559693	0.547934
KEGG_PATHWAY	mmu04978:Mineral absorption	4	0.862069	0.0647658	HEPHL1, CYBRD1, ATP1A3, GM5134	155	54	8998	4.30012	1	0.559693	0.547934
KEGG_PATHWAY	mmu04152:AMPK signaling pathway	6	1.2931	0.0666294	GYS2, CREB3L3, FASN, ACACA, FBP2, PRKAG3	155	127	8998	2.7426	1	0.559693	0.547934
KEGG_PATHWAY	mmu04080:Neuroactive ligand-receptor interaction	12	2.58621	0.0668717	OPRD1, GABRR2, GAL, GALR3, NPBWR1, ADM2, LYPD6B, PTH1R, KNG2, F2RL2, NTSR2, APLN	155	386	8998	1.80471	1	0.559693	0.547934
GOTERM_BP_DIRECT	GO:0061844~antimicrobial humoral immune response mediated by antimicrobial peptide	6	1.2931	0.0670313	DMBT1, CCL2, CCL1, CCL19, KNG2, CXCL15	313	140	20136	2.7571	1	1	0.992257
KEGG_PATHWAY	mmu05310:Asthma	3	0.646552	0.0675532	IL10, IL4, H2-OA	155	25	8998	6.96619	1	0.559693	0.547934
KEGG_PATHWAY	mmu04612:Antigen processing and presentation	5	1.07759	0.0681978	CD8A, H2-M2, CD8B1, H2-OA, H2-Q10	155	90	8998	3.22509	1	0.559693	0.547934
GOTERM_BP_DIRECT	GO:0002376~immune system process	14	3.01724	0.0682635	EOMES, ZBP1, LST1, CD8B1, IL2, TREML4, OAS2, CD8A, OAS3, DHX58, IRF7, OASL1, H2-Q10, OASL2	313	526	20136	1.71227	1	1	0.992257
GOTERM_BP_DIRECT	GO:0042104~positive regulation of activated T cell proliferation	3	0.646552	0.0694793	IL4, IGFBP2, IL2	313	28	20136	6.89274	1	1	0.992257
GOTERM_BP_DIRECT	GO:0090303~positive regulation of wound healing	3	0.646552	0.0694793	CLDN13, CCN4, CCL2	313	28	20136	6.89274	1	1	0.992257
GOTERM_BP_DIRECT	GO:0006306~DNA methylation	3	0.646552	0.0694793	EOMES, DNMT3L, GNASAS1	313	28	20136	6.89274	1	1	0.992257
KEGG_PATHWAY	mmu05144:Malaria	4	0.862069	0.0736732	IL10, KLRA4, CCL2, THBS4	155	57	8998	4.0738	1	0.575782	0.563686
GOTERM_BP_DIRECT	GO:0003073~regulation of systemic arterial blood pressure	3	0.646552	0.0738857	KLK1B9, KLK1, ADM2	313	29	20136	6.65506	1	1	0.992257
GOTERM_BP_DIRECT	GO:0001894~tissue homeostasis	3	0.646552	0.0738857	COL3A1, GNASAS1, ACACA	313	29	20136	6.65506	1	1	0.992257
KEGG_PATHWAY	mmu04610:Complement and coagulation cascades	5	1.07759	0.0749969	SERPINA1A, CD59B, ITGAX, KNG2, F2RL2	155	93	8998	3.12105	1	0.575782	0.563686
GOTERM_BP_DIRECT	GO:1903660~negative regulation of complement-dependent cytotoxicity	2	0.431034	0.0751165	IL4, CD59B	313	5	20136	25.7329	1	1	0.992257
GOTERM_BP_DIRECT	GO:0033153~T cell receptor V(D)J recombination	2	0.431034	0.0751165	BCL11B, LEF1	313	5	20136	25.7329	1	1	0.992257
GOTERM_BP_DIRECT	GO:0001525~angiogenesis	9	1.93966	0.0758324	ANGPT4, COL15A1, ADM2, FGF18, ANGPTL2, CCL2, CSPG4, THY1, APLN	313	284	20136	2.0387	1	1	0.992257
GOTERM_BP_DIRECT	GO:0009408~response to heat	4	0.862069	0.0827643	MSTN, CCL2, CASQ1, LRP11	313	66	20136	3.89893	1	1	0.992257
GOTERM_BP_DIRECT	GO:0007229~integrin-mediated signaling pathway	5	1.07759	0.0849547	COL3A1, ITGAD, ADAM5, ITGAX, THY1	313	107	20136	3.00618	1	1	0.992257
KEGG_PATHWAY	mmu04961:Endocrine and other factor-regulated calcium reabsorption	4	0.862069	0.0863446	KLK1B9, KLK1, ATP1A3, PTH1R	155	61	8998	3.80666	1	0.632431	0.619144
GOTERM_BP_DIRECT	GO:0007631~feeding behavior	3	0.646552	0.0876121	GAL, ADM2, APLN	313	32	20136	6.03115	1	1	0.992257
GOTERM_BP_DIRECT	GO:0002377~immunoglobulin production	6	1.2931	0.0880052	IGKV4-62, TRAV6D-3, TRAV12-1, IGHE, IGKV14-100, TRAV6-2	313	152	20136	2.53943	1	1	0.992257
GOTERM_BP_DIRECT	GO:0042742~defense response to bacterium	11	2.37069	0.0887838	PLAC8, IL10, IGHG3, OAS2, OAS3, TRBC2, TRBC1, OAS1A, IGHE, IGHV2-9, OAS1G	313	395	20136	1.79153	1	1	0.992257
GOTERM_BP_DIRECT	GO:0051902~negative regulation of mitochondrial depolarization	2	0.431034	0.0894508	NGFR, HSH2D	313	6	20136	21.4441	1	1	0.992257
GOTERM_BP_DIRECT	GO:0016048~detection of temperature stimulus	2	0.431034	0.0894508	TRPM1, NGFR	313	6	20136	21.4441	1	1	0.992257
GOTERM_BP_DIRECT	GO:0070296~sarcoplasmic reticulum calcium ion transport	2	0.431034	0.0894508	RYR1, CACNG1	313	6	20136	21.4441	1	1	0.992257
GOTERM_BP_DIRECT	GO:0010155~regulation of proton transport	2	0.431034	0.0894508	ATP4B, IL4	313	6	20136	21.4441	1	1	0.992257
KEGG_PATHWAY	mmu05321:Inflammatory bowel disease	4	0.862069	0.0896484	IL10, IL4, H2-OA, IL2	155	62	8998	3.74527	1	0.632431	0.619144
GOTERM_BP_DIRECT	GO:0071300~cellular response to retinoic acid	4	0.862069	0.0916928	COL1A1, BRINP2, CCL2, ATP1A3	313	69	20136	3.72941	1	1	0.992257
KEGG_PATHWAY	mmu05165:Human papillomavirus infection	11	2.37069	0.0918604	COL1A1, WNT10A, CREB3L3, LAMC3, H2-M2, MX1, COL6A3, OASL1, THBS4, H2-Q10, OASL2	155	362	8998	1.764	1	0.632431	0.619144
GOTERM_BP_DIRECT	GO:0002230~positive regulation of defense response to virus by host	3	0.646552	0.0923444	IL4, TREML4, CCL5	313	33	20136	5.84839	1	1	0.992257
GOTERM_BP_DIRECT	GO:0014850~response to muscle activity	3	0.646552	0.0923444	FNDC5, MSTN, MYHAS	313	33	20136	5.84839	1	1	0.992257
KEGG_PATHWAY	mmu04623:Cytosolic DNA-sensing pathway	4	0.862069	0.0930045	ZBP1, CCL5, CCL4, IRF7	155	63	8998	3.68582	1	0.632431	0.619144
GOTERM_BP_DIRECT	GO:0009887~animal organ morphogenesis	6	1.2931	0.0976444	GAMT, GREM2, WNT10A, LAMC3, FGF18, NTN5	313	157	20136	2.45856	1	1	0.992257
GOTERM_BP_DIRECT	GO:0051384~response to glucocorticoid	4	0.862069	0.0978575	IL10, IL1RN, MSTN, IGFBP2	313	71	20136	3.62435	1	1	0.992257
GOTERM_BP_DIRECT	GO:0050728~negative regulation of inflammatory response	5	1.07759	0.098876	IL10, IL4, PTGIS, NR1D1, IL2	313	113	20136	2.84656	1	1	0.992257
Note: T-test was used to evaluate statistical significance
