# Supplementary material for: Mcam inhibits macrophage-mediated development of mammary gland through non-canonical Wnt signaling
Source: Nat Commun. 2024 Jan 2;15:36. doi: 10.1038/s41467-023-44338-0 (PMC10761817; doi:10.1038/s41467-023-44338-0)
Supplement: Supplementary file 6 — Supplementary Data 3 [file 41467_2023_44338_MOESM6_ESM.xlsx]

## Sheet: Sheet1
Table S3: Primer sequences for shRNA, quantitative RT-PCR (qRT-PCR), genotyping, and sgRNA readout with barcode
Primers for shRNA
	F(5'-3')		R(5'-3')
Mcam-sh#1	TGTGTGTGTGTATACATATAT		ATATATGTATACACACACACA
Mcam-sh#2	TGGGCACATGGTCACATTATT		AATAATGTGACCATGTGCCCA
sh-Wnt5a	TTCAGATGTCAGAAGTATATA		TATATACTTCTGACATCTGAA
Primers for qRT-PCR
	F(5'-3')		R(5'-3')
mus-Mcam	AAGCTGGTCACTTTAACCACC		ATTCACTCTTACGAGTCGGGG
mus-Gapdh	GGGAAATTCAACGGCACAGT		AGATGGTGATGGGCTTCCC
mus-K5	TCTGCCATCACCCCATCTGT		CCTCCGCCAGAACTGTAGGA
mus-K14	GCTCTTGTGGTATCGGTGGT		GAGGAGAAGCGAGAGGAGGT
mus-Procr	CTCTCTGGGAAAACTCCTGACA		CAGGGAGCAGCTAACAGTGA
mus-K18	AAGGTCTGGAAGCCCAGATT		CTTGGTGGTGACAACTGTGG
mus-Axin2	AGCCTAAAGGTCTTATGTGGCTA		ACCTACGTGATAAGGATTGACT
mus-β-catenin	TCAGCTCGTGTCCTGTGAA		CAGGTCAGCTTGAGTAGCCATT
mus-GSK3β	TTGGACAAAGGTCTTCCGGC		AAGAGTGCAGGTGTGTCTCG
mus-Il4	GGTCTCAACCCCCAGCTAGT		GCCGATGATCTCTCTCAAGTGAT
mus-Il13	CCTGGCTCTTGCTTGCCTT		GGTCTTGTGTGATGTTGCTCA
mus-Il10	GGTTGCCAAGCCTTATCGGA		GAAGCCCTACAGACGAGCTCA
mus-Il6	TGGTACTCCAGAAGACCAGAGG		AACGATGATGCACTTGCAGA
mus-Il1β	TCAGGCAGGCAGTATCACTCA		GGAAGGTCCACGGGAAAGAC
mus-Ccr2	GAAGTATCCAAGAGCTTGATGAAGG		CAAGCTCCAATTTGCTTCACAC
mus-Tnfα	TGGTACTCCAGAAGACCAGAGG		CAGCCTCTTCTCATTCCTGC
mus-Ifnγ	AGGCCATCAGCAACAACATAAGCG		TGGGTTGTTGACCTCAAACTTGGC
mus-Ido1	TTTGCTCTACCACATCCACTG		CAGATTTCTAGCCACAAGGACCCAGG
mus-Il12a	CTGTGCCTTGGTAGCATCTATG		GCAGAGTCTCGCCATTATGATTC
mus-Wnt1	ATAGCCTCCTCCACGAACCT		GGAATTGCCATTTGCACTCT
mus-Wnt3	AGGAGTGCCAGCATCAGTTC		ACTTCCAGCCTTCTCCAGGT
mus-Wnt3a	CTGGCAGCTGTGAAGTGAAG		TGGGTGAGGCCTCGTAGTAG
mus-Wnt5a	CAAATAGGCAGCCGAGAGAC		CTCTAGCGTCCACGAACTCC
mus-Wnt5b	CTGCTTGCGTAATGAGACCA		AAAGCAACACCAGTGGAACC
mus-Wnt10a	CATGAGTGCCAGCATCAGTT		ACCGCAAGCCTTCAGTTTAC
mus-Wnt11	CAGGATCCCAAGCCAATAAA		GTAGCGGGTCTTGAGGTCAG
mus-Wnt16	GAGCTGTGCAAGAGGAAACC		TGAATGCTGTCTCCTTGGTG
mus-Fzd6	ACTCCCAGCGCCAAAGATCG		GCAGAGATGTGGAGCCCTTGAG
mus-Cthrc1	TGGACCAAGGAAGCCCTGAGT		TGAACAGGTGCCGACCCAGA
mus-Fzd4	TGCCAGAACCTCGGCTACA		ATGAGCGGCGTGAAAGTTGT
mus-Ryk	GTCACTACGCTCTGTCCTTTAAC		GCTCGACCCGAAACACTGATAA
mus-Ror2	ATCGACACCTTGGGACAACC		AGTGCAGGATTGCCGTCTG
Primer for genotyping
	F(5'-3')		R(5'-3')
Mcam-LoxP	TGAAGTTCGGCTCAGGACAGAG		TGGGTCCTGAGAGCTTGGTG
MMTV-Cre	CTGATCTGAGCTCTGAGTG		CATCACTCGTTGCATCGACC
Sequences of PCR#2 readout primers with barcodes
Plasmid	tgaccaTTTCGATTTCTTGGCTTTATATATCT		acagtgTCACGGCGACTACTGCACTTAT
Cell	gccaatTTTCGATTTCTTGGCTTTATATATCT		cagatcTCACGGCGACTACTGCACTTAT
Large clone	acttgaTTTCGATTTCTTGGCTTTATATATCT		gatcagTCACGGCGACTACTGCACTTAT
Small clone	tagcttTTTCGATTTCTTGGCTTTATATATCT		ggctacTCACGGCGACTACTGCACTTAT
S5971	cttgtaTTTCGATTTCTTGGCTTTATATATCT		agtcaaTCACGGCGACTACTGCACTTAT
S5972	agttccTTTCGATTTCTTGGCTTTATATATCT		atgtcaTCACGGCGACTACTGCACTTAT
S5973	ccgtccTTTCGATTTCTTGGCTTTATATATCT		gtagagTCACGGCGACTACTGCACTTAT
S5974	gtccgcTTTCGATTTCTTGGCTTTATATATCT		gtgaaaTCACGGCGACTACTGCACTTAT
S5975	gtggccTTTCGATTTCTTGGCTTTATATATCT		gtttcgTCACGGCGACTACTGCACTTAT
S5976	cgtacgTTTCGATTTCTTGGCTTTATATATCT		gagtggTCACGGCGACTACTGCACTTAT
S5977	ggtagcTTTCGATTTCTTGGCTTTATATATCT		actgatTCACGGCGACTACTGCACTTAT
S5978	atgagcTTTCGATTTCTTGGCTTTATATATCT		attcctTCACGGCGACTACTGCACTTAT
S5979	caaaagTTTCGATTTCTTGGCTTTATATATCT		caactaTCACGGCGACTACTGCACTTAT
S5980	caccggTTTCGATTTCTTGGCTTTATATATCT		cacgatTCACGGCGACTACTGCACTTAT
