# Supplementary material for: Mcam inhibits macrophage-mediated development of mammary gland through non-canonical Wnt signaling
Source: Nat Commun. 2024 Jan 2;15:36. doi: 10.1038/s41467-023-44338-0 (PMC10761817; doi:10.1038/s41467-023-44338-0)
Supplement: Supplementary file 10 — Source Data [file 41467_2023_44338_MOESM10_ESM.xls]

## Sheet: 1c
Figure 1c
luminal	1.00142	1.09491	0.912022
basal	10.6272	8.60608	10.7157

## Sheet: 1f
Figure 1f
WT	0.966297	0.976991	1.05925	0.866552	1.24493	0.994179	0.971286	0.63782	1.61419
cKO	0.147216	0.165618	0.135426	0.0858389	0.238908	0.597889	0.147216	0.165618	0.135426

## Sheet: 1h
Figure 1h

## Sheet: 1j
Figure 1j
WT	cKO
18.81	53.6657
2.6882	32.4247
18.6978	31.9484
0.1647	34.4398
11.2102	53.1847
10.3989	58.9181
29.5935	51.2748
0	28.036
30.8294	27.4411
29.5935	26.4448

## Sheet: 1l
Figure 1l
Duct				TEB
WT	cKO			WT	cKO
10.027	19.338			15.822	21.485
7.77	13.012			14.93	18.34
7.547	26.45			13.922	17.704
11.002	21.36			14.981	18.224
7.852	15.113			14.815	29.918
8.97	18.038			21.046	64.377
12.985	14.18			22.055	29.205
9.97	10.865			16.584	31.466
11.258	26.838			13.466	28.998
15.398	18.77			19.602	31.175
13.527	16.046			12.841	16.646
11.819	15.586			12.958	14.703
13.59	20.796			15.573	15.63
9.434	22.43			12.019	13.22
9.97	18.254			11.499	13.42
9.373	13.606			18.163	12.058
14.13	19.495			19.037	13.38
18.32	17.591			9.147	15.226
8.48	23.25			10.785	19.263
10.265	21.041			18	18.695
11.346	21.681			10.937	13.709
11.722	20.465			13.136	16.08
9.905	16.604			12.45	14.079
9.434	21.095			14.383	16.271
11.047	22.062			12.598	13.628
8.285	18.525			12.642	18.684
10.217	15.705			10.476	12.841
11.722	16.054			12.614	12.047
11.477	18.868			11.571	16.136
13.844	15.094			13.136	18.972

## Sheet: 2b
Figure 2b
Duct						TEB
WT-basal	cKO-basal	WT-luminal	cKO-luminal			WT-basal	cKO-basal	WT-luminal	cKO-luminal
5.17241	46.1538	17.9487	48.5294			0	27.7778	17.3913	55.5556
6.89655	19.2308	4.54545	50			5	50	10.5263	36.3636
5	30.4348	28	55.8824			5.88235	26.3158	0	52.381
6.66667	37.037	10.6383	52.9412			8.69565	13.6364	7.40741	16.6667
4.16667	17.2414	4.65116	66.6667			12.9032	20	0	38.4615
4.34783	61.1111	10.2564	42.5532			0	25.9259	0	22.7273
7.14286	21.0526	6.89655	48.7805			11.7647	29.4118	6.89655	13.3333
8.10811	40.5405	8.10811	35.1351			4.7619	20.6897	8.10811	46.4286
12.9032	32.1429	10.2041	51.9231			0	44.4444	10.5263	53.125
11.6279	35.2941	26.3158	37.2093			6.25	44.8276	0	29.1667

## Sheet: 2d
Figure 2d
WT	cKO
4.51	6.41
3.81	6.39
3.17	14
4.7	11.5
4.95	14.1
5.09	13.8

## Sheet: 2h
Figure 2h
Clone number
WT	cKO
11	30
11	30
12	24
13	29
15	28
17	33

## Sheet: 2i
Figure 2i
Clone diameter
WT	cKO
150	231.25
103.125	231.25
131.25	200
153.125	284.375
125	246.875
131.25	306.25
87.5	212.5
150	178.125
134.375	146.875
93.75	237.5
118.75	196.875
171.875	146.875
240.625	159.375
109.375	212.5
87.5	168.75
118.75	178.125
131.25	175
231.25	162.5
112.5	250
103.125	212.5
156.25	121.875
81.25	228.125
112.5	206.25
100	193.75
128.125	212.5
175	243.75
118.75	262.5
137.5	171.875
131.25	153.125
121.875	153.125
262.5	146.875
168.75	134.375
109.375	259.375
146.875	171.875
171.875	137.5
150	162.5
181.25	178.125
265.625	171.875
187.5	215.625
190.625	175
234.375	165.625
128.125	137.5
103.125	143.75
171.875	118.75
125	143.75
225	253.125
140.625	159.375
100	156.25
118.75	156.25
96.875	171.875
115.625	225
131.25	143.75
100	225
112.5	146.875
115.625	168.75
103.125	181.25
106.25	150
109.375	156.25
109.375	175
90.625	200
115.625	156.25
103.125	221.875
100	162.5
162.5	246.875
87.5	246.875
212.5	175
146.875	184.375
103.125	190.625
165.625	146.875
221.875	190.625
153.125	175
118.75	178.125
115.625	184.375
106.25	225
240.625	250
137.5	206.25
115.625	159.375
109.375	140.625
90.625	271.875
100	231.25
234.375	187.5
203.125	175
90.625	212.5
262.5	181.25
128.125	162.5
200	181.25
221.875	193.75
168.75	246.875
140.625	178.125
178.125	203.125
128.125	178.125
146.875	187.5
146.875	190.625
	128.125
	209.375
	178.125
	165.625
	243.75
	215.625
	184.375
	215.625
	190.625
	246.875
	212.5
	203.125
	203.125
	143.75
	228.125
	237.5
	206.25
	193.75
	209.375
	206.25
	231.25
	128.125
	178.125
	203.125
	171.875
	203.125
	206.25
	209.375
	240.625
	228.125
	250
	200

## Sheet: 3b
Figure 3b
	WT								cKO
macrophage	4.59	5.42	6.07	3.88	5.16	6.83	3.55	6.16	5.8	6.76	10.6	7.75	8.96	7.97	6.12	6.94
Neutrophil	1.6	2.38	2.78	3.76	4.9	3.34	3.8	5.02	3.14	4.07	5.46	6.77	5.3	4.26	5.32	4.34
DC	4.21	3.78	4.16	4.07	3.65	3.62	4.19	2.31	3.92	5.18	3.89	3.22	5.15	4.42	5.58	4.23
B cell	0.109	0.359	0.674						0.115	0.187	0.497
CD4+ T cell	0.733	1.02	0.19	0.738	1.03	1.08			0.433	0.303	0.412	0.971	0.819	0.793
CD8+ T cell	0.186	0.089	0.091						0.032	0.053	0.204

[truncated: 49 more sheets: 3g, 3i, 4b, 4c, 4d, 4f, 4h, 4j, 4m, 5b, 5c, 5e, 5g, 5i, 5k, 6a, 6c, 6f, 6g, 6h …]
